# Supplementary material for: Validation of a novel Mho microarray for a comprehensive characterisation of the Mycoplasma hominis action in HeLa cell infection
Source: PLoS One. 2017 Jul 28;12(7):e0181383. doi: 10.1371/journal.pone.0181383 (PMC5533444; doi:10.1371/journal.pone.0181383)
Supplement: S1 Table — (XLSX) [file pone.0181383.s001.xlsx]

## Sheet: raw data
index	ProbeName	Description	GeneSymbol	PrimaryAccession	p 4vs1_total	Regulation 4vs1_total	FoldChange 4vs1_total	p 48vs1_total	Regulation 48vs1_total	FoldChange 48vs1_total	p 336vs1_total	Regulation 336vs1_total	FoldChange 336vs1_total
1	MHOM08107T82	NC_013511 Arginine deiminase YP_003302606 [88788:90018] 1	arcA	MHO_0690	ns	no change	1	0.0348387	up	1.54758	ns	no change	1
2	MHOM04098T83	F807DRAFT_scaffold00002.2 GTP-binding protein Era [69926:70811] 1		F807DRAFT_00236	ns	no change	1	0.00246181	down	-2.49478	ns	no change	1
3	MHOM01664T80	NC_013511 hypothetical protein YP_003302875 [397768:398404] -1		MHO_3370	ns	no change	1	ns	no change	1	ns	no change	1
4	MHOM12211T85	NC_013511 S-adenosyl-methyltransferase mraW YP_003302766 [278169:279072] -1	mraW	MHO_2290	ns	no change	1	0.0179987	down	-2.04274	ns	no change	1
5	MHOM05186T83	NC_013511 Chaperone protein DnaK (HSP70) YP_003303032 [613079:614867] 1	dnaK	MHO_4940	ns	no change	1	ns	no change	1	0.043297	down	-1.81779
6	MHOM11109T79	NC_013511 ATP synthase subunit B YP_003302559 [22045:22627] 1	atpF	MHO_0220	ns	no change	1	ns	no change	1	ns	no change	1
7	MHOM03716T83	M.hominis gene for P50-adhesin		FBG_P50	0.00767633	up	2.10729	0.0044536	up	4.09682	0.0182566	up	2.04837
8	MHOM12779T82	NC_013511 ABC transporter ATP binding protein YP_003302921 [473149:474973] -1	md1	MHO_3830	0.0105662	down	-1.73117	0.00185004	down	-2.42067	0.0390122	down	-1.55292
9	MHOM05518T85	NC_013511 hypothetical protein YP_003302732 [233538:234321] 1		MHO_1950	ns	no change	1	ns	no change	1	ns	no change	1
10	MHOM01369T83	F807DRAFT_scaffold00002.2 hypothetical protein [60791:61331] -1		F807DRAFT_00227	ns	no change	1	ns	no change	1	ns	no change	1
11	MHOM01225T80	NC_013511 hypothetical protein YP_003302949 [508555:509461] -1		MHO_4110	0.0164717	down	-1.93741	0.00788089	down	-2.51572	ns	no change	1
12	MHOM07339T78	F807DRAFT_scaffold00003.3 hypothetical protein [41538:41652] -1		F807DRAFT_00300	ns	no change	1	ns	no change	1	ns	no change	1
13	MHOM00070T80	NC_013511 Virulence-associated protein D YP_003303009 [587320:587626] 1	vapD	MHO_4710	ns	no change	1	0.0215495	up	2.18748	0.00978719	up	2.16051
14	MHOM06191T78	F807DRAFT_scaffold00001.1 hypothetical protein [165318:165486] 1		F807DRAFT_00169	ns	no change	1	ns	no change	1	ns	no change	1
15	MHOM04498T84	NC_013511 hypothetical protein YP_003303045 [629278:629644] -1		MHO_5070	0.0498451	up	1.66185	ns	no change	1	ns	no change	1
16	MHOM12463T84	NC_013511 P75 protein precursor YP_003302910 [454180:456130] 1	p75	MHO_3720	0.0115692	up	2.05861	ns	no change	1	ns	no change	1
17	MHOM02300T79	NC_013511 putative recombination protein U YP_003302707 [206125:206629] -1	recU	MHO_1700	ns	no change	1	ns	no change	1	0.00107498	up	6.71512
18	MHOM00864T80	NC_013511 ribosomal large subunit pseudouridine synthase B YP_003302693 [187706:188429] -1	rluB	MHO_1560	ns	no change	1	0.0123668	up	1.82571	ns	no change	1
19	MHOM00189T79	NC_013511 tRNA pseudouridine synthase B YP_003302772 [287085:287949] 1	truB	MHO_2350	ns	no change	1	ns	no change	1	ns	no change	1
20	MHOM00886T84	NC_013511 hypothetical protein YP_003302881 [405686:406862] -1		MHO_3430	0.0102631	down	-1.72489	ns	no change	1	ns	no change	1
21	MHOM02768T82	F807DRAFT_scaffold00011.11 Integrase core domain [20533:20974] -1		F807DRAFT_00572	ns	no change	1	ns	no change	1	ns	no change	1
22	MHOM01708T84	NC_013511 transcription elongation factor GreA YP_003302672 [161347:161818] 1	greA	MHO_1350	ns	no change	1	ns	no change	1	ns	no change	1
23	MHOM03191T86	NC_013511 hypothetical protein YP_003302882 [406869:408321] -1		MHO_3440	0.00788415	down	-1.70083	0.000698031	down	-3.10186	ns	no change	1
24	MHOM04278T78	F807DRAFT_scaffold00001.1 hypothetical protein [52148:52304] 1		F807DRAFT_00050	0.0284772	up	1.66079	0.00659068	up	3.23617	ns	no change	1
25	MHOM10603T81	NC_013511 hypothetical protein YP_003302670 [160327:160639] 1		MHO_1330	ns	no change	1	ns	no change	1	0.0206189	up	6.35029
26	MHOM10422T82	NC_013511 hypothetical protein YP_003303005 [580773:582402] 1		MHO_4670	ns	no change	1	ns	no change	1	0.0244494	down	-1.81397
27	MHOM05227T82	NC_013511 hypothetical protein YP_003303033 [615072:616920] 1		MHO_4950	0.012803	up	2.06688	ns	no change	1	0.00933839	up	2.58653
28	MHOM01119T85	F807DRAFT_scaffold00002.2 DNA gyrase subunit A (EC 5.99.1.3) [34755:37491] 1		F807DRAFT_00206	0.031749	down	-1.53878	ns	no change	1	ns	no change	1
29	MHOM10235T80	NC_013511 hypothetical protein YP_003302686 [175669:177148] 1		MHO_1490	ns	no change	1	ns	no change	1	0.0265985	up	11.6263
30	MHOM11634T84	F807DRAFT_scaffold00004.4 hypothetical protein [476:1196] 1		F807DRAFT_00312	ns	no change	1	0.00781272	up	1.96007	0.0133611	up	4.01428
31	MHOM00996T79	NC_013511 50S ribosomal protein L33 YP_003302748 [254887:255040] 1	rpmG	MHO_2110	ns	no change	1	ns	no change	1	0.0373773	down	-2.17816
32	MHOM07153T84	NC_013511 Prolipoprotein diacylglyceryl transferase YP_003302879 [401848:402787] -1	Igt	MHO_3410	ns	no change	1	ns	no change	1	ns	no change	1
33	MHOM04511T84	NC_013511 Ornithine carbamoyltransferase, catabolic YP_003302601 [84225:85269] -1	arcB	MHO_0640	ns	no change	1	ns	no change	1	ns	no change	1
34	MHOM02330T78	NC_013511 hypothetical protein YP_003302991 [560564:562115] 1		MHO_4530	0.00299454	down	-2.21281	0.00347054	down	-2.31093	ns	no change	1
35	MHOM02497T81	NC_013511 ABC transporter substrate-binding lipoprotein YP_003302900 [437239:438406] 1		MHO_3620	ns	no change	1	ns	no change	1	ns	no change	1
36	MHOM06769T80	NC_013511 Protoporphinogen oxydase HEMK YP_003302698 [192334:193042] 1	hemK	MHO_1610	ns	no change	1	ns	no change	1	ns	no change	1
37	MHOM09127T88	NC_013511 Chaperone ClpB YP_003302555 [18059:20210] -1	clpB	MHO_0180	0.0311455	up	1.49944	ns	no change	1	ns	no change	1
38	MHOM02200T87	F807DRAFT_scaffold00003.3 Na+driven multidrug efflux pump [50124:51867] 1		F807DRAFT_00307	ns	no change	1	ns	no change	1	ns	no change	1
39	MHOM10594T83	NC_013511 hypothetical protein YP_003302747 [253523:254528] -1		MHO_2100	ns	no change	1	6.91824e-05	up	13.6973	0.000957415	up	4.22536
40	MHOM03594T83	F807DRAFT_scaffold00001.1 5,10-methylene-tetrahydrofolate dehydrogenase/Methenyl tetrahydrofolate cyclohydrolase [38927:39851] -1		F807DRAFT_00037	ns	no change	1	0.00489444	up	2.2693	0.000772299	up	5.21211
41	MHOM09665T85	NC_013511 Prolyl-tRNA synthetase YP_003302954 [514806:516240] -1	proS	MHO_4160	ns	no change	1	0.0401727	down	-1.45409	ns	no change	1
42	MHOM02194T82	NC_013511 50S ribosomal protein L15 YP_003302818 [337711:338146] -1	rplO	MHO_2800	ns	no change	1	0.0332753	up	1.49271	ns	no change	1
43	MHOM02901T83	NC_013511 hypothetical protein YP_003302970 [537376:537703] 1		MHO_4320	ns	no change	1	ns	no change	1	ns	no change	1
44	MHOM07375T83	F807DRAFT_scaffold00021.21 Type I restriction-modification system methyltransferase subunit [1:328] -1		F807DRAFT_00626	ns	no change	1	ns	no change	1	ns	no change	1
45	MHOM10826T88	M.hominis deo A gene for thymidine phosphorylase		FBG_deoA	ns	no change	1	ns	no change	1	ns	no change	1
46	MHOM08136T79	F807DRAFT_scaffold00001.1 Leucine rich repeats (6 copies) [2:620] 1		F807DRAFT_00001	ns	no change	1	ns	no change	1	ns	no change	1
47	MHOM07206T84	NC_013511 DNA polymerase I YP_003302951 [512750:513644] 1	polA	MHO_4130	ns	no change	1	ns	no change	1	ns	no change	1
48	MHOM02560T87	NC_013511 50S ribosomal protein L31 YP_003302840 [351493:351709] 1	rpmE	MHO_3020	ns	no change	1	0.00732381	up	2.21483	0.0357262	up	1.75104
49	MHOM10526T85	F807DRAFT_scaffold00002.2 Site-specific recombinase XerC [54152:55184] -1		F807DRAFT_00222	ns	no change	1	ns	no change	1	0.00370227	up	15.3665
50	MHOM09162T87	NC_013511 hypothetical protein YP_003302583 [56288:57395] 1		MHO_0460	0.0277047	down	-1.49802	ns	no change	1	0.018242	up	2.02298
51	MHOM03384T81	F807DRAFT_scaffold00007.7 hypothetical protein [9722:10346] 1		F807DRAFT_00445	ns	no change	1	ns	no change	1	ns	no change	1
52	MHOM07634T85	NC_013511 translation initiation factor IF-2 YP_003303064 [655942:657760] 1	infB	MHO_5270	ns	no change	1	ns	no change	1	ns	no change	1
53	MHOM10220T79	F807DRAFT_scaffold00003.3 Leucine rich repeats (6 copies) [15369:17286] -1		F807DRAFT_00281	ns	no change	1	ns	no change	1	ns	no change	1
54	MHOM12064T84	NC_013511 hypothetical protein YP_003302857 [377532:379845] -1		MHO_3190	ns	no change	1	0.0454514	down	-1.85132	ns	no change	1
55	MHOM01527T78	NC_013511 DNA primase YP_003302753 [259633:261493] -1	dnaG	MHO_2160	ns	no change	1	ns	no change	1	ns	no change	1
56	MHOM03271T81	NC_013511 DNA polymerase III subunit gamma and tau YP_003302632 [122627:124631] 1	dnaX	MHO_0950	ns	no change	1	0.0199449	down	-2.50173	ns	no change	1
57	MHOM12424T83	NC_013511 hypothetical protein YP_003302588 [65277:65736] 1		MHO_0510	ns	no change	1	ns	no change	1	ns	no change	1
58	MHOM07203T83	NC_013511 50S ribosomal protein L28 YP_003302544 [5589:5787] 1	rpmB	MHO_0070	ns	no change	1	ns	no change	1	ns	no change	1
59	MHOM06453T88	NC_013511 hypothetical protein YP_003303069 [661463:662450] 1		MHO_5320	ns	no change	1	ns	no change	1	ns	no change	1
60	MHOM02724T89	NC_013511 30S ribosomal protein S5 YP_003302819 [338155:338824] -1	rpsE	MHO_2810	ns	no change	1	ns	no change	1	ns	no change	1
61	MHOM12193T81	NC_013511 50S ribosomal protein L36 YP_003302813 [334470:334584] -1	rpmJ	MHO_5380	ns	no change	1	ns	no change	1	ns	no change	1
62	MHOM01041T82	NC_013511 hypothetical protein YP_003302989 [557543:558194] 1		MHO_4510	ns	no change	1	ns	no change	1	ns	no change	1
63	MHOM10255T84	Mycoplasma hominis p50 gene, category 1, strain P71, partial		CustP50_v12	0.0276936	up	1.88799	0.00185966	up	3.40365	ns	no change	1
64	MHOM07816T80	NC_013511 transcription antitermination protein YP_003302937 [494088:494676] -1	nusG	MHO_3990	ns	no change	1	ns	no change	1	ns	no change	1
65	MHOM03535T86	F807DRAFT_scaffold00008.8 type I site-specific deoxyribonuclease, HsdR family [640:2056] 1		F807DRAFT_00471	ns	no change	1	ns	no change	1	ns	no change	1
66	MHOM10811T86	NC_013511 Single-strand binding protein(Helix-destabilizing protein) YP_003302650 [141639:142107] 1	ssb	MHO_1130	ns	no change	1	ns	no change	1	ns	no change	1
67	MHOM07875T79	NC_013511 hypothetical protein YP_003302935 [487439:487838] -1		MHO_3970	ns	no change	1	ns	no change	1	ns	no change	1
68	MHOM12565T79	NC_013511 hypothetical protein YP_003303012 [591692:593120] 1		MHO_4740	ns	no change	1	0.0033378	up	3.82645	0.00401202	up	7.05753
69	MHOM11278T78	NC_013511 Nitrogen fixation protein NifS(aminotransferase protein S) YP_003302660 [150743:151913] 1	nifS	MHO_1230	ns	no change	1	ns	no change	1	0.00284402	up	4.67114
70	MHOM02964T89	NC_013511 30S ribosomal protein S5 YP_003302819 [338155:338824] -1	rpsE	MHO_2810	ns	no change	1	0.0382214	up	1.55305	ns	no change	1
71	MHOM00272T85	F807DRAFT_scaffold00003.3 Na+driven multidrug efflux pump [50124:51867] 1		F807DRAFT_00307	ns	no change	1	0.0367079	down	-1.65409	ns	no change	1
72	MHOM08105T80	NC_013511 hypothetical protein YP_003302867 [390747:390987] -1		MHO_3290	ns	no change	1	ns	no change	1	ns	no change	1
73	MHOM06690T87	NC_013511 Hemolysin C YP_003302648 [139691:140996] 1	hlyC	MHO_1110	ns	no change	1	0.00530037	up	2.33319	0.000924917	up	4.62149
74	MHOM00631T85	NC_013511 hypothetical protein YP_003302607 [90136:90625] -1		MHO_0700	0.00835103	up	1.71739	0.00592465	up	2.26494	ns	no change	1
75	MHOM12873T85	NC_013511 hypothetical protein YP_003302702 [201389:202421] 1		MHO_1650	ns	no change	1	ns	no change	1	ns	no change	1
76	MHOM11727T83	M.hominis deo A gene for thymidine phosphorylase		FBG_deoA	ns	no change	1	ns	no change	1	ns	no change	1
77	MHOM12108T86	NC_013511 Uridylate kinase smbA YP_003302998 [571323:572052] 1	pyrH	MHO_4600	ns	no change	1	0.0268658	down	-1.56802	ns	no change	1
78	MHOM03795T79	F807DRAFT_scaffold00001.1 hypothetical protein [52148:52304] 1		F807DRAFT_00050	0.00550844	up	1.79301	0.000590896	up	3.42049	0.00242332	up	2.79216
79	MHOM01916T79	NC_013511 hypothetical protein YP_003302787 [303423:305337] 1		MHO_2500	ns	no change	1	ns	no change	1	ns	no change	1
80	MHOM00912T80	F807DRAFT_scaffold00002.2 hypothetical protein [60791:61331] -1		F807DRAFT_00227	ns	no change	1	ns	no change	1	ns	no change	1
81	MHOM02179T78	NC_013511 hypothetical protein YP_003303004 [580477:580774] 1		MHO_4660	ns	no change	1	0.00520432	down	-2.48068	0.0237157	down	-4.09168
82	MHOM04478T89	NC_013511 Large-conductance mechanosensitive channel YP_003302602 [85462:85981] -1	mscL	MHO_0650	ns	no change	1	ns	no change	1	0.0178467	down	-1.88677
83	MHOM01031T84	NC_013511 hypothetical protein YP_003303010 [587811:588675] -1		MHO_4720	ns	no change	1	0.0280566	up	1.67643	ns	no change	1
84	MHOM01828T83	NC_013511 1-acyl-SN-glycerol-3-phosphate acyltransferase YP_003302576 [50159:50969] 1	plsC	MHO_0390	ns	no change	1	ns	no change	1	ns	no change	1
85	MHOM02514T83	NC_013511 50S ribosomal protein L5 YP_003302824 [340363:340927] -1	rplE	MHO_2860	ns	no change	1	ns	no change	1	ns	no change	1
86	MHOM05069T83	NC_013511 hypothetical protein YP_003302996 [568174:569845] -1		MHO_4580	ns	no change	1	ns	no change	1	ns	no change	1
87	MHOM02985T81	NC_013511 DNA methylase YP_003302673 [161922:162705] 1		MHO_1360	ns	no change	1	ns	no change	1	ns	no change	1
88	MHOM07988T78	NC_013511 Adenylate kinase (ATP-AMP transphosphorylase) YP_003302816 [335553:336249] -1	adk	MHO_2780	ns	no change	1	ns	no change	1	ns	no change	1
89	MHOM07278T79	F807DRAFT_scaffold00001.1 hypothetical protein [130974:131298] -1		F807DRAFT_00133	ns	no change	1	ns	no change	1	ns	no change	1
90	MHOM03458T78	NC_013511 thioredoxin YP_003302953 [514484:514793] -1	trxA	MHO_4150	ns	no change	1	0.00943049	down	-2.56482	ns	no change	1
91	MHOM06005T80	NC_013511 hypothetical protein YP_003303070 [662760:663402] -1		MHO_5330	ns	no change	1	ns	no change	1	ns	no change	1
92	MHOM11345T81	F807DRAFT_scaffold00001.1 Uncharacterized conserved protein [106117:106474] 1		F807DRAFT_00099	ns	no change	1	0.00326805	up	2.70613	ns	no change	1
93	MHOM10489T79	NC_013511 ATP-dependent helicase YP_003302990 [558325:560563] 1	pcrA	MHO_4520	ns	no change	1	0.010401	down	-3.89138	ns	no change	1
94	MHOM11193T79	F807DRAFT_scaffold00007.7 hypothetical protein [13282:13627] 1		F807DRAFT_00449	ns	no change	1	ns	no change	1	ns	no change	1
95	MHOM10246T80	NC_013511 UvrABC system protein C (UvrC protein, Excinuclease ABC subunit C) YP_003302622 [110612:112319] 1	uvrC	MHO_0850	ns	no change	1	ns	no change	1	ns	no change	1
96	MHOM07793T81	NC_013511 hypothetical protein YP_003302884 [409220:410024] -1		MHO_3460	ns	no change	1	ns	no change	1	ns	no change	1
97	MHOM06396T80	F807DRAFT_scaffold00003.3 hypothetical protein [4349:4616] -1		F807DRAFT_00271	ns	no change	1	ns	no change	1	0.00299963	up	3.36831
98	MHOM08115T87	NC_013511 L-lactate dehydrogenase YP_003302896 [433150:434119] -1	ldh	MHO_3580	ns	no change	1	ns	no change	1	0.00478513	up	2.32353
99	MHOM09413T80	NC_013511 hypothetical protein YP_003302884 [409220:410024] -1		MHO_3460	ns	no change	1	0.0232841	down	-1.71538	ns	no change	1
100	MHOM01352T82	NC_013511 hypothetical protein YP_003302783 [299445:299949] -1		MHO_2460	ns	no change	1	0.00106442	down	-2.87199	0.00796484	down	-2.33193
101	MHOM06133T79	NC_013511 Vaa surface lipoprotein adhesin YP_003302885 [410350:411766] 1	vaa	MHO_3470	ns	no change	1	ns	no change	1	ns	no change	1
102	MHOM01553T89	NC_013511 hypothetical protein YP_003302657 [148744:149551] 1		MHO_1200	0.0486708	down	-1.36932	0.0226147	down	-2.45786	0.0306352	down	-1.75097
103	MHOM01437T79	NC_013511 hypothetical protein YP_003302866 [390049:390748] -1		MHO_3280	ns	no change	1	ns	no change	1	ns	no change	1
104	MHOM00112T83	NC_013511 hypothetical protein YP_003302962 [526815:527334] -1		MHO_4240	0.0201141	up	1.56594	0.00604643	up	2.10562	ns	no change	1
105	MHOM06178T80	NC_013511 hypothetical protein YP_003302671 [160628:161348] 1		MHO_1340	ns	no change	1	ns	no change	1	ns	no change	1
106	MHOM09774T86	NC_013511 DNA-directed RNA polymerase beta' chain YP_003302804 [317941:322348] -1	rpoC	MHO_2670	ns	no change	1	0.0170896	up	1.652	0.0418814	up	1.54665
107	MHOM07693T80	NC_013511 hypothetical protein YP_003302619 [107480:108131] -1		MHO_0820	ns	no change	1	0.00653938	up	2.58529	ns	no change	1
108	MHOM02315T83	NC_013511 hypothetical protein YP_003302907 [449172:450828] 1		MHO_3690	ns	no change	1	ns	no change	1	ns	no change	1
109	MHOM05036T78	Mycoplasma hominis p50 gene, category 1, strain P71, partial		CustP50_v12	ns	no change	1	ns	no change	1	ns	no change	1
110	MHOM13692T82	NC_013511 hypothetical protein YP_003302788 [305339:306359] 1		MHO_2510	0.0424166	down	-1.42293	0.0300758	down	-1.52564	ns	no change	1
111	MHOM02786T82	NC_013511 translation initiation factor IF-1 YP_003302814 [334595:334811] -1	infA	MHO_2760	ns	no change	1	0.031859	down	-1.50678	0.00318938	down	-2.56937
112	MHOM06714T85	NC_013511 phosphatidate cytidylyltransferase YP_003303000 [572660:573614] 1	cdsA	MHO_4620	ns	no change	1	ns	no change	1	ns	no change	1
113	MHOM07916T83	NC_013511 hypothetical protein YP_003302993 [564113:565025] -1		MHO_4550	ns	no change	1	ns	no change	1	ns	no change	1
114	MHOM00268T87	NC_013511 hypothetical protein YP_003302784 [299958:301239] -1		MHO_2470	ns	no change	1	0.000834114	down	-3.40941	0.00468957	down	-2.64839
115	MHOM07915T83	NC_013511 glutamyl-tRNA(gln)amidotransferase subunit C YP_003302580 [53261:53564] 1	gatC	MHO_0430	ns	no change	1	ns	no change	1	ns	no change	1
116	MHOM06653T83	F807DRAFT_scaffold00001.1 Uncharacterized protein conserved in bacteria (DUF2188) [39807:39990] -1		F807DRAFT_00038	ns	no change	1	ns	no change	1	ns	no change	1
117	MHOM05939T81	NC_013511 glycosyltransferase YP_003302988 [556545:557550] 1		MHO_4500	ns	no change	1	ns	no change	1	ns	no change	1
118	MHOM08154T83	NC_013511 glucose inhibited division protein A YP_003303066 [658108:659929] 1	gidA	MHO_5290	ns	no change	1	0.0148534	up	1.8714	ns	no change	1
119	MHOM06509T83	M.hominis gene for membrane protein P80 (ORF1)		FBG_P80v2	ns	no change	1	0.00445281	down	-2.11157	ns	no change	1
120	MHOM01554T78	F807DRAFT_scaffold00001.1 hypothetical protein [77276:77435] 1		F807DRAFT_00071	ns	no change	1	ns	no change	1	ns	no change	1
121	MHOM02295T81	NC_013511 S-adenosyl-methyltransferase mraW YP_003302766 [278169:279072] -1	mraW	MHO_2290	0.0140832	up	1.56762	ns	no change	1	0.0364454	up	2.29428
122	MHOM05155T80	NC_013511 Spermidine/putrescine ABC transporter ATP-binding protein PotA YP_003302983 [550202:551612] 1	potA	MHO_4450	0.00989753	down	-1.62736	0.00196066	down	-2.35581	ns	no change	1
123	MHOM03286T83	NC_013511 O-sialoglycoprotein endopeptidase YP_003302933 [485956:486892] -1	gcp	MHO_3950	ns	no change	1	ns	no change	1	ns	no change	1
124	MHOM12490T81	NC_013511 riboflavin biosynthesis protein YP_003302775 [289555:290428] 1	ribF	MHO_2380	ns	no change	1	ns	no change	1	ns	no change	1
125	MHOM12184T84	M.hominis gene for P50-adhesin		FBG_P50	0.0161459	up	1.64894	0.00612907	up	2.46626	ns	no change	1
126	MHOM03662T82	NC_013511 DNA gyrase subunit B YP_003302914 [461337:463284] 1	gyrB	MHO_3760	0.0347931	down	-1.42301	ns	no change	1	ns	no change	1
127	MHOM09420T79	NC_013511 hypothetical protein YP_003302846 [359978:361232] 1		MHO_3080	ns	no change	1	ns	no change	1	ns	no change	1
128	MHOM02824T82	NC_013511 Histidyl-tRNA synthetase YP_003302724 [224605:225883] 1	hisS	MHO_1870	0.0215997	down	-1.59791	0.00625087	down	-3.91572	0.00509018	down	-3.01735
129	MHOM05395T81	NC_013511 30S ribosomal protein S20 YP_003302638 [127819:128083] -1	rpsT	MHO_1010	0.022898	up	2.15881	0.0110473	up	2.81376	ns	no change	1
130	MHOM06192T87	NC_013511 hypothetical protein YP_003302745 [246519:248253] 1		MHO_2080	ns	no change	1	0.00351857	up	2.77963	0.000587481	up	6.62015
131	MHOM11417T80	NC_013511 hypothetical protein YP_003302543 [5308:5521] 1		MHO_0060	ns	no change	1	0.0100769	down	-2.26844	0.00177533	down	-6.63183
132	MHOM11105T83	NC_013511 hypothetical protein YP_003302773 [287957:288761] 1		MHO_2360	ns	no change	1	0.00386254	up	2.25941	ns	no change	1
133	MHOM04265T78	NC_013511 hypothetical protein YP_003302695 [188874:189777] 1		MHO_1580	ns	no change	1	ns	no change	1	ns	no change	1
134	MHOM08413T84	NC_013511 glucose inhibited division protein A YP_003303066 [658108:659929] 1	gidA	MHO_5290	ns	no change	1	0.016545	up	1.82761	ns	no change	1
135	MHOM02259T83	NC_013511 Protoporphinogen oxydase HEMK YP_003302698 [192334:193042] 1	hemK	MHO_1610	0.0219827	up	1.49857	0.0206153	up	1.57311	ns	no change	1
136	MHOM00247T82	NC_013511 ABC transporter ATP-binding protein YP_003302890 [418017:418989] -1		MHO_3520	ns	no change	1	0.00221952	up	2.3313	ns	no change	1
137	MHOM10567T83	NC_013511 hypothetical protein YP_003302679 [168657:169623] 1		MHO_1420	ns	no change	1	ns	no change	1	ns	no change	1
138	MHOM06712T78	NC_013511 hypothetical protein YP_003302877 [400322:400814] 1		MHO_3390	0.00355	up	2.06581	0.00710354	up	2.73385	ns	no change	1
139	MHOM00162T87	NC_013511 Excinuclease ABC subunit A YP_003302880 [402868:405697] -1	uvrA	MHO_3420	0.0323498	down	-1.52899	ns	no change	1	ns	no change	1
140	MHOM06286T81	M.hominis gene for membrane protein P80 (ORF1)		FBG_P80v2	ns	no change	1	0.00220232	down	-2.31027	ns	no change	1
141	MHOM11767T83	NC_013511 DNA topoisomerase I YP_003302700 [194377:196216] 1	topA	MHO_1630	0.0121037	up	1.74106	0.0161426	up	1.73199	0.0351212	down	-1.86842
142	MHOM07201T84	F807DRAFT_scaffold00014.14 hypothetical protein [10080:10449] 1		F807DRAFT_00608	ns	no change	1	ns	no change	1	ns	no change	1
143	MHOM01831T81	Mycoplasma hominis p50 gene variant, isolate no.12/2503, partial		CustP50_v3	0.0483328	up	2.37403	0.0107096	up	4.15358	ns	no change	1
144	MHOM00156T81	NC_013511 50S ribosomal protein L24 YP_003302825 [340941:341277] -1	rplX	MHO_2870	ns	no change	1	0.0429134	up	1.42991	ns	no change	1
145	MHOM02571T84	NC_013511 hypothetical protein YP_003302670 [160327:160639] 1		MHO_1330	0.0473127	down	-1.35948	ns	no change	1	ns	no change	1
146	MHOM11292T85	NC_013511 Type I restriction-modification system endonuclease YP_003303061 [650907:653991] 1	hsdR	MHO_5240	ns	no change	1	0.0288533	up	1.50559	ns	no change	1
147	MHOM12633T83	NC_013511 ABC transporter ATP-binding protein YP_003302611 [95282:97223] 1		MHO_0740	0.00208462	down	-2.59358	ns	no change	1	0.00789501	up	2.32093
148	MHOM05641T80	NC_013511 ATP synthase subunit B YP_003302559 [22045:22627] 1	atpF	MHO_0220	ns	no change	1	ns	no change	1	ns	no change	1
149	MHOM07454T82	F807DRAFT_scaffold00001.1 hypothetical protein [165318:165486] 1		F807DRAFT_00169	ns	no change	1	0.00372587	down	-2.217	ns	no change	1
150	MHOM07595T85	NC_013511 translation initiation factor IF-3 YP_003302664 [154745:155435] 1	infC	MHO_1270	ns	no change	1	ns	no change	1	0.00613254	down	-2.18981
151	MHOM11288T81	NC_013511 ATP synthase subunit A YP_003302557 [20867:21722] 1	atpB	MHO_0200	ns	no change	1	0.014538	down	-1.91696	0.0471146	down	-1.55364
152	MHOM00373T86	NC_013511 segregation and condensation protein B YP_003302578 [51786:52419] 1	scpB	MHO_0410	ns	no change	1	0.00757237	down	-2.14976	ns	no change	1
153	MHOM07213T82	NC_013511 Membrane protein P60 YP_003302887 [413138:414887] -1		MHO_3490	ns	no change	1	ns	no change	1	ns	no change	1
154	MHOM01996T78	NC_013511 holo-[acyl-carrier-protein] synthase YP_003302575 [49835:50138] 1	acpS	MHO_0380	ns	no change	1	ns	no change	1	ns	no change	1
155	MHOM10880T78	NC_013511 hypothetical protein YP_003302854 [374653:375550] -1		MHO_3160	ns	no change	1	ns	no change	1	ns	no change	1
156	MHOM05105T81	F807DRAFT_scaffold00003.3 type I restriction system adenine methylase (hsdM) [55172:55796] 1		F807DRAFT_00310	ns	no change	1	ns	no change	1	ns	no change	1
157	MHOM06695T87	NC_013511 Potassium uptake protein KtrA YP_003302571 [43714:44407] 1	ktrA	MHO_0340	ns	no change	1	ns	no change	1	ns	no change	1
158	MHOM02067T79	NC_013511 hypothetical protein YP_003302907 [449172:450828] 1		MHO_3690	ns	no change	1	0.00483713	down	-2.11631	ns	no change	1
159	MHOM09956T79	F807DRAFT_scaffold00003.3 Leucine rich repeats (6 copies) [15369:17286] -1		F807DRAFT_00281	ns	no change	1	ns	no change	1	ns	no change	1
160	MHOM08519T80	NC_013511 hypothetical protein YP_003302780 [297522:297933] -1		MHO_2430	ns	no change	1	0.0494759	down	-1.4534	0.000905253	down	-4.38191
161	MHOM00276T83	NC_013511 hypothetical protein YP_003302740 [241712:242444] -1		MHO_2030	ns	no change	1	ns	no change	1	ns	no change	1
162	MHOM08030T83	NC_013511 Lmp related protein YP_003302911 [456308:458393] -1		MHO_3730	ns	no change	1	ns	no change	1	ns	no change	1
163	MHOM11135T85	NC_013511 hypothetical protein YP_003302594 [76849:77542] 1		MHO_0570	0.0320458	up	1.43044	ns	no change	1	0.000543211	down	-4.36389
164	MHOM05128T81	F807DRAFT_scaffold00011.11 hypothetical protein [10163:10421] -1		F807DRAFT_00560	ns	no change	1	ns	no change	1	ns	no change	1
165	MHOM05807T78	F807DRAFT_scaffold00016.16 Uncharacterized protein conserved in bacteria (DUF2179) [2268:2760] -1		F807DRAFT_00617	ns	no change	1	ns	no change	1	0.012239	down	-2.08625
166	MHOM09030T84	NC_013511 30S ribosomal protein S11 YP_003302811 [333721:334096] -1	rpsK	MHO_2740	ns	no change	1	0.0446783	up	1.46319	ns	no change	1
167	MHOM05985T78	F807DRAFT_scaffold00010.10 hypothetical protein [4464:5469] 1		F807DRAFT_00537	ns	no change	1	ns	no change	1	ns	no change	1
168	MHOM06628T85	NC_013511 ribosome recycling factor YP_003302999 [572051:572603] 1	frr	MHO_4610	ns	no change	1	0.000820949	down	-3.02899	ns	no change	1
169	MHOM07312T78	NC_013511 SsrA-binding protein YP_003302728 [230141:230573] 1	smpB	MHO_1910	ns	no change	1	ns	no change	1	ns	no change	1
170	MHOM09843T84	NC_013511 hypothetical protein YP_003302913 [460592:461252] 1		MHO_3750	ns	no change	1	0.0154791	down	-1.64908	ns	no change	1
171	MHOM11842T87	NC_013511 Uridylate kinase smbA YP_003302998 [571323:572052] 1	pyrH	MHO_4600	ns	no change	1	ns	no change	1	ns	no change	1
172	MHOM12345T84	NC_013511 Fatty acid/phospholipid synthesis protein YP_003303006 [582411:583419] 1	plsX	MHO_4680	ns	no change	1	ns	no change	1	ns	no change	1
173	MHOM06930T88	NC_013511 hypothetical protein YP_003303069 [661463:662450] 1		MHO_5320	0.0333693	down	-1.40323	0.0118439	down	-1.69933	ns	no change	1
174	MHOM02402T83	NC_013511 hypothetical protein YP_003302726 [227652:227904] 1		MHO_1890	0.0365778	down	-1.40253	0.00627411	down	-1.90404	0.00189948	down	-3.00011
175	MHOM04570T80	NC_013511 Type I restriction enzyme specificity protein YP_003303060 [649739:650876] 1	hsdS	MHO_5230	ns	no change	1	ns	no change	1	ns	no change	1
176	MHOM04362T86	NC_013511 hypothetical protein YP_003302710 [209835:210633] 1		MHO_1730	0.0317361	up	1.45009	ns	no change	1	ns	no change	1
177	MHOM13601T83	NC_013511 Membrane protein P80 YP_003302888 [414898:417040] -1		MHO_3500	ns	no change	1	0.00798131	down	-1.83994	ns	no change	1
178	MHOM08884T82	F807DRAFT_scaffold00008.8 Nuclease-related domain [26601:27294] 1		F807DRAFT_00497	0.0123511	up	1.7895	0.0210055	up	1.67723	ns	no change	1
179	MHOM06961T85	NC_013511 glutamyl-tRNA synthetase YP_003302977 [542708:544106] -1	gltX	MHO_4390	ns	no change	1	ns	no change	1	ns	no change	1
180	MHOM02162T81	NC_013511 Enolase (2-phosphoglycerate dehydratase, 2-phospho-D-glycerate hydro-lyase) YP_003302626 [115064:116438] -1	eno	MHO_0890	ns	no change	1	0.0346903	up	1.70004	0.00224485	up	3.52426
181	MHOM00174T85	F807DRAFT_scaffold00002.2 DNA polymerase III catalytic subunit, PolC type [96011:100325] 1		F807DRAFT_00258	ns	no change	1	ns	no change	1	0.0171242	down	-2.04013
182	MHOM10040T86	NC_013511 DNA methylase YP_003303023 [604839:605394] 1		MHO_4850	ns	no change	1	0.0248901	up	1.73273	ns	no change	1
183	MHOM11627T84	NC_013511 50S ribosomal protein L10 YP_003302807 [326479:326977] -1	rplJ	MHO_2700	0.00303214	up	1.94425	ns	no change	1	0.00202796	up	2.94046
184	MHOM07549T81	F807DRAFT_scaffold00002.2 Replicative DNA helicase [67961:68864] -1		F807DRAFT_00234	ns	no change	1	ns	no change	1	ns	no change	1
185	MHOM12166T82	NC_013511 hypothetical protein YP_003302858 [379874:382301] -1		MHO_3200	ns	no change	1	0.00111769	down	-2.7486	0.0411376	down	-1.54673
186	MHOM10328T86	NC_013511 Lysyl-tRNA synthetase YP_003302942 [498043:499510] -1	lysS	MHO_4040	ns	no change	1	0.0395906	up	1.44407	ns	no change	1
187	MHOM05788T84	F807DRAFT_scaffold00001.1 Nucleotidyltransferase/DNA polymerase involved in DNA repair [120184:121441] -1		F807DRAFT_00122	ns	no change	1	ns	no change	1	ns	no change	1
188	MHOM00187T82	NC_013511 Chromosomal replication initiator protein YP_003302541 [2804:4196] 1	dnaA	MHO_0040	0.0232204	down	-1.91784	0.00119644	down	-3.92418	0.00357825	down	-2.97474
189	MHOM09129T84	NC_013511 hypothetical protein YP_003302989 [557543:558194] 1		MHO_4510	ns	no change	1	0.0182503	up	1.61976	ns	no change	1
190	MHOM08206T83	NC_013511 ATP synthase subunit beta YP_003302850 [369231:370590] -1	atpD	MHO_3120	ns	no change	1	0.0293382	up	1.78976	ns	no change	1
191	MHOM05949T83	NC_013511 50S ribosomal protein L18 YP_003302820 [338823:339171] -1	rplR	MHO_2820	ns	no change	1	ns	no change	1	ns	no change	1
192	MHOM01497T80	NC_013511 hypothetical protein YP_003303041 [623747:624275] -1		MHO_5030	ns	no change	1	ns	no change	1	ns	no change	1
193	MHOM11696T85	NC_013511 Aspartyl-tRNA synthetase (Aspartate-tRNAligase) YP_003302725 [225866:227561] 1	aspS	MHO_1880	0.0139539	down	-1.54981	0.00141477	down	-2.79306	0.00511715	down	-2.36188
194	MHOM02178T84	NC_013511 ribosome-binding factor A YP_003303065 [657746:658088] 1	rbfA	MHO_5280	ns	no change	1	ns	no change	1	0.00890228	down	-2.01658
195	MHOM07330T80	NC_013511 phenylalanyl-tRNA synthetase subunit beta (pheT) YP_003302655 [145419:147594] 1	pheT	MHO_1180	ns	no change	1	ns	no change	1	0.0210227	up	4.04786
196	MHOM12743T80	NC_013511 Heat-inducible transcription repressor hrcA YP_003302947 [506099:507152] -1	hrcA	MHO_4090	ns	no change	1	ns	no change	1	ns	no change	1
197	MHOM04405T79	NC_013511 N utilization NusB-like protein YP_003302658 [149552:150026] 1	nusB	MHO_1210	ns	no change	1	0.0374825	down	-2.35395	0.036022	down	-1.64207
198	MHOM07706T82	NC_013511 Trigger factor (TF) YP_003302628 [117397:118828] 1	tig	MHO_0910	ns	no change	1	0.0325336	down	-1.62914	ns	no change	1
199	MHOM07229T79	F807DRAFT_scaffold00011.11 hypothetical protein [10613:11318] -1		F807DRAFT_00561	ns	no change	1	ns	no change	1	ns	no change	1
200	MHOM11445T82	NC_013511 Lmp related protein YP_003302591 [72557:74423] 1		MHO_0540	ns	no change	1	0.00623566	up	2.12172	ns	no change	1
201	MHOM11713T80	NC_013511 hypothetical protein YP_003302838 [348027:348828] -1		MHO_3000	0.034843	up	1.68276	0.0256616	up	1.62068	0.0269478	up	2.21911
202	MHOM05994T79	F807DRAFT_scaffold00003.3 Protein of unknown function DUF262 [17288:20228] -1		F807DRAFT_00282	ns	no change	1	ns	no change	1	ns	no change	1
203	MHOM05078T78	NC_013511 Hypoxanthine-guanine phosphoribosyltransferase(HGPRT) YP_003302731 [232961:233528] 1	hpt	MHO_1940	ns	no change	1	0.00359901	down	-2.25469	0.000210832	down	-8.27602
204	MHOM02160T79	NC_013511 hypothetical protein YP_003302978 [544119:544971] -1		MHO_4400	ns	no change	1	0.00184422	down	-2.88389	0.000571396	down	-4.83824
205	MHOM07768T82	NC_013511 hypothetical protein YP_003302856 [376035:377517] -1		MHO_3180	ns	no change	1	0.0164989	down	-1.67986	ns	no change	1
206	MHOM13252T82	NC_013511 50S ribosomal protein L6 YP_003302821 [339192:339732] -1	rplF	MHO_2830	ns	no change	1	ns	no change	1	ns	no change	1
207	MHOM04679T86	NC_013511 hypothetical protein YP_003303010 [587811:588675] -1		MHO_4720	ns	no change	1	0.034564	up	1.6544	ns	no change	1
208	MHOM12319T86	NC_013511 putative oligopeptide transport ATP-binding protein YP_003302691 [183950:185117] 1	oppD	MHO_1540	ns	no change	1	ns	no change	1	ns	no change	1
209	MHOM12361T85	NC_013511 Cytidine deaminase YP_003302795 [310959:311355] -1	cdd	MHO_2580	ns	no change	1	0.00595441	up	1.91748	ns	no change	1
210	MHOM13326T83	NC_013511 Proline iminopeptidase YP_003303056 [643623:644568] 1	pip	MHO_5190	ns	no change	1	ns	no change	1	ns	no change	1
211	MHOM03761T81	NC_013511 hypothetical protein YP_003302738 [239788:241156] -1		MHO_2010	ns	no change	1	ns	no change	1	ns	no change	1
212	MHOM07995T82	M.hominis gene for membrane protein P80 (ORF1), membrane lipoprotein protein P60 (ORF2) and putative HIT-like protein (ORF3)		FBG_P80v1	ns	no change	1	0.00438922	down	-2.32542	ns	no change	1
213	MHOM09804T81	NC_013511 hypothetical protein YP_003302614 [99452:100901] 1		MHO_0770	ns	no change	1	ns	no change	1	ns	no change	1
214	MHOM13609T78	NC_013511 hypothetical protein YP_003302967 [533389:534253] -1		MHO_4290	0.0273549	up	1.55444	ns	no change	1	ns	no change	1
215	MHOM03886T85	Mycoplasma hominis dnaK gene		FBG_dnaK	0.0183202	up	1.64274	ns	no change	1	0.0168218	down	-1.88119
216	MHOM12413T82	NC_013511 50S ribosomal protein L33 YP_003302939 [494927:495077] -1	rpmG	MHO_4010	ns	no change	1	ns	no change	1	0.0208781	up	8.48865
217	MHOM04806T82	NC_013511 hypothetical protein YP_003302996 [568174:569845] -1		MHO_4580	ns	no change	1	ns	no change	1	ns	no change	1
218	MHOM13097T84	NC_013511 Aminopeptidase (Leucine aminopeptidase) YP_003302968 [534427:535801] -1	pepA	MHO_4300	ns	no change	1	ns	no change	1	ns	no change	1
219	MHOM06681T78	NC_013511 hypothetical protein YP_003302874 [397110:397782] 1		MHO_3360	ns	no change	1	ns	no change	1	ns	no change	1
220	MHOM12052T81	NC_013511 Cytidylate kinase YP_003302704 [202822:203506] 1	cmk	MHO_1670	ns	no change	1	ns	no change	1	0.00814893	down	-2.04738
221	MHOM01190T80	NC_013511 phosphonates import ATP-binding protein phnC YP_003302895 [432290:433034] -1	phnC	MHO_3570	ns	no change	1	ns	no change	1	ns	no change	1
222	MHOM09742T83	NC_013511 hypothetical protein YP_003302925 [477615:478083] 1		MHO_3870	0.0433553	up	1.572	0.00687855	up	2.21399	ns	no change	1
223	MHOM12614T82	F807DRAFT_scaffold00022.22 Leucine rich repeats (6 copies) [0:1242] -1		F807DRAFT_00628	0.0458014	up	1.40935	0.0311057	up	1.63984	0.0181998	down	-2.10615
224	MHOM04957T78	F807DRAFT_scaffold00019.19 hypothetical protein [1342:1474] 1		F807DRAFT_00624	ns	no change	1	ns	no change	1	ns	no change	1
225	MHOM05648T83	M.hominis gene for putative HIT-like protein (ORF3)		FBG_PutativeHIT	ns	no change	1	ns	no change	1	ns	no change	1
226	MHOM00778T83	NC_013511 Lmp related protein YP_003302911 [456308:458393] -1		MHO_3730	ns	no change	1	ns	no change	1	ns	no change	1
227	MHOM05383T78	F807DRAFT_scaffold00001.1 LMP repeated region [70031:73514] 1		F807DRAFT_00069	ns	no change	1	ns	no change	1	ns	no change	1
228	MHOM09153T79	NC_013511 transcription elongation protein NusA YP_003303062 [654054:655695] 1	nusA	MHO_5250	ns	no change	1	ns	no change	1	ns	no change	1
229	MHOM06189T83	NC_013511 Putative holliday junction resolvase YP_003302669 [159900:160335] 1		MHO_1320	ns	no change	1	ns	no change	1	ns	no change	1
230	MHOM07240T85	NC_013511 methionine aminopeptidase (MAP) YP_003302815 [334810:335563] -1	map	MHO_2770	ns	no change	1	ns	no change	1	ns	no change	1
231	MHOM11044T84	NC_013511 Type I restriction-modification system endonuclease YP_003303061 [650907:653991] 1	hsdR	MHO_5240	ns	no change	1	0.0294487	up	1.5263	ns	no change	1
232	MHOM01938T78	F807DRAFT_scaffold00001.1 hypothetical protein [46552:49249] -1		F807DRAFT_00045	ns	no change	1	0.0056429	down	-3.73494	0.00210591	down	-4.11213
233	MHOM04562T84	F807DRAFT_scaffold00007.7 HAD-superfamily hydrolase, subfamily IIB [20359:21163] -1		F807DRAFT_00453	ns	no change	1	0.0330748	up	1.81979	ns	no change	1
234	MHOM12687T85	NC_013511 Xaa-His dipeptidase YP_003303047 [630649:631966] -1		MHO_5090	ns	no change	1	ns	no change	1	0.00965076	down	-3.37566
235	MHOM04054T84	NC_013511 hypothetical protein YP_003302973 [539243:540647] -1		MHO_4350	ns	no change	1	0.0221659	down	-1.68781	ns	no change	1
236	MHOM12678T87	NC_013511 Topoisomerase IV subunit B YP_003303050 [636240:638160] -1	parE	MHO_5130	ns	no change	1	0.0112026	up	1.71518	0.000866748	up	4.49785
237	MHOM01183T83	NC_013511 hypothetical protein YP_003302866 [390049:390748] -1		MHO_3280	ns	no change	1	ns	no change	1	ns	no change	1
238	MHOM04131T81	NC_013511 hypothetical protein YP_003302756 [264472:266608] -1		MHO_2190	ns	no change	1	ns	no change	1	ns	no change	1
239	MHOM13525T85	NC_013511 glyceraldehyde 3 phosphate dehydrogenase YP_003303052 [639315:640323] 1	gap	MHO_5150	0.0101402	down	-1.67318	0.00692106	down	-2.13175	ns	no change	1
240	MHOM01812T84	NC_013511 Acetate kinase YP_003302922 [475021:476218] -1	ackA	MHO_3840	ns	no change	1	0.00361104	down	-5.03881	ns	no change	1
241	MHOM06252T79	NC_013511 hypothetical protein YP_003303070 [662760:663402] -1		MHO_5330	ns	no change	1	ns	no change	1	ns	no change	1
242	MHOM09242T82	NC_013511 30S ribosomal protein S19 YP_003302832 [343680:343956] -1	rpsS	MHO_2940	ns	no change	1	ns	no change	1	ns	no change	1
243	MHOM04347T84	Mycoplasma hominis p50 gene, category 1, strain 7488		CustP50_v10	0.0348188	up	1.95174	0.00442301	up	3.35016	0.0402852	up	2.01498
244	MHOM07937T79	F807DRAFT_scaffold00005.5 ATP-dependent Lon protease, bacterial type [49938:50940] 1		F807DRAFT_00391	ns	no change	1	ns	no change	1	ns	no change	1
245	MHOM07459T86	F807DRAFT_scaffold00003.3 Endonuclease I [40304:41351] -1		F807DRAFT_00299	ns	no change	1	0.00403915	up	2.98623	0.00419711	up	2.85049
246	MHOM11167T82	NC_013511 Membrane protein P60 YP_003302887 [413138:414887] -1		MHO_3490	0.0481724	down	-1.5447	0.00933326	down	-1.97554	ns	no change	1
247	MHOM10185T83	NC_013511 hypothetical protein YP_003302709 [208752:209601] -1		MHO_1720	ns	no change	1	0.00395477	down	-2.46171	0.0197047	down	-2.3729
248	MHOM13196T78	F807DRAFT_scaffold00003.3 hypothetical protein [4349:4616] -1		F807DRAFT_00271	ns	no change	1	ns	no change	1	ns	no change	1
249	MHOM07984T80	NC_013511 hypothetical protein YP_003302762 [269715:270378] -1		MHO_2250	ns	no change	1	0.0177218	down	-2.19475	ns	no change	1
250	MHOM09902T78	F807DRAFT_scaffold00001.1 Penicillin-binding protein-related factor A, putative recombinase [64512:65016] 1		F807DRAFT_00062	0.00527885	down	-1.96707	0.00328861	down	-3.81661	ns	no change	1
251	MHOM09139T83	NC_013511 Purine-nucleoside phosphorylase YP_003302873 [395897:396614] -1	deoD	MHO_3350	ns	no change	1	ns	no change	1	ns	no change	1
252	MHOM08271T80	NC_013511 50S ribosomal protein L7/L12 YP_003302806 [326082:326457] -1	rplL	MHO_2690	0.0164682	up	1.78063	ns	no change	1	0.00542126	up	2.46059
253	MHOM01408T87	NC_013511 Elongation factor Tu (EF-Tu) YP_003302589 [66309:67503] 1	tuf	MHO_0520	ns	no change	1	ns	no change	1	ns	no change	1
254	MHOM10490T80	NC_013511 tRNA/rRNA methyltransferase YP_003302774 [288830:289556] 1		MHO_2370	ns	no change	1	ns	no change	1	ns	no change	1
255	MHOM03660T81	NC_013511 hypothetical protein YP_003302938 [494688:494928] -1		MHO_4000	0.0173575	up	1.51944	ns	no change	1	ns	no change	1
256	MHOM11835T81	NC_013511 hypothetical protein YP_003303054 [641080:641845] 1		MHO_5170	ns	no change	1	ns	no change	1	ns	no change	1
257	MHOM00753T82	M.hominis gene for membrane protein P80 (ORF1)		FBG_P80v2	ns	no change	1	0.00242563	down	-2.85225	ns	no change	1
258	MHOM01705T81	NC_013511 hypothetical protein YP_003302746 [248722:253441] -1		MHO_2090	ns	no change	1	ns	no change	1	ns	no change	1
259	MHOM05637T84	NC_013511 Leucyl-tRNA synthetase YP_003302844 [355849:358267] -1	leuS	MHO_3060	ns	no change	1	ns	no change	1	ns	no change	1
260	MHOM09511T80	NC_013511 DNA polymerase III polC-type YP_003303001 [573716:578030] 1	polC	MHO_4630	ns	no change	1	ns	no change	1	ns	no change	1
261	MHOM11323T83	NC_013511 Tyrosyl-tRNA synthetase YP_003302800 [314478:315714] -1	tyrS	MHO_2630	ns	no change	1	0.0414793	down	-1.62351	0.00218634	down	-3.28747
262	MHOM05459T84	NC_013511 Iron-containing alcohol dehydrogenase YP_003302713 [212890:214054] 1		MHO_1760	ns	no change	1	ns	no change	1	ns	no change	1
263	MHOM00180T82	F807DRAFT_scaffold00002.2 hypothetical protein [87325:87541] -1		F807DRAFT_00249	ns	no change	1	ns	no change	1	0.0423164	up	1.80203
264	MHOM03167T81	NC_013511 hypothetical protein YP_003302639 [128176:128881] 1		MHO_1020	0.00618189	up	1.83992	ns	no change	1	ns	no change	1
265	MHOM03842T88	F807DRAFT_scaffold00007.7 hypothetical protein [33471:33618] 1		F807DRAFT_00469	ns	no change	1	0.00404821	up	2.20085	0.00983216	down	-2.16786
266	MHOM02677T83	NC_013511 signal recognition particle protein YP_003302755 [263024:264353] 1	ffh	MHO_2180	ns	no change	1	ns	no change	1	ns	no change	1
267	MHOM05618T81	NC_013511 50S ribosomal protein L9 YP_003302930 [482957:483398] -1	rpII	MHO_3920	ns	no change	1	0.0444636	down	-1.4481	ns	no change	1
268	MHOM08000T82	F807DRAFT_scaffold00001.1 Bacterial nucleoid DNA-binding protein [65039:65321] -1		F807DRAFT_00063	ns	no change	1	0.0313015	up	1.89473	ns	no change	1
269	MHOM12823T84	NC_013511 ABC transporter ATP-binding protein YP_003302979 [545080:547099] 1		MHO_4410	ns	no change	1	ns	no change	1	ns	no change	1
270	MHOM01861T89	F807DRAFT_scaffold00014.14 hypothetical protein [10080:10449] 1		F807DRAFT_00608	ns	no change	1	ns	no change	1	ns	no change	1
271	MHOM07483T82	F807DRAFT_scaffold00003.3 Leucine rich repeats (6 copies) [15369:17286] -1		F807DRAFT_00281	ns	no change	1	ns	no change	1	ns	no change	1
272	MHOM11236T79	Mycoplasma hominis p50 gene, category 1, strain PG21		CustP50_v13	ns	no change	1	ns	no change	1	ns	no change	1
273	MHOM00038T85	NC_013511 hypothetical protein YP_003302919 [469738:471238] 1		MHO_3810	ns	no change	1	ns	no change	1	ns	no change	1
274	MHOM13071T84	NC_013511 Prolipoprotein diacylglyceryl transferase YP_003302879 [401848:402787] -1	Igt	MHO_3410	ns	no change	1	ns	no change	1	ns	no change	1
275	MHOM06697T82	NC_013511 hypothetical protein YP_003302709 [208752:209601] -1		MHO_1720	ns	no change	1	ns	no change	1	0.0212002	down	-1.88667
276	MHOM07055T80	NC_013511 hypothetical protein YP_003302733 [234469:234838] 1		MHO_1960	ns	no change	1	ns	no change	1	ns	no change	1
277	MHOM11763T78	NC_013511 hypothetical protein YP_003302948 [507633:508536] -1		MHO_4100	0.0235798	down	-1.7556	0.00566928	down	-2.45617	ns	no change	1
278	MHOM10652T79	NC_013511 hypothetical protein YP_003303067 [659931:660363] 1		MHO_5300	ns	no change	1	ns	no change	1	0.0360598	down	-2.09331
279	MHOM04962T80	NC_013511 hypothetical protein YP_003302982 [548509:550174] 1		MHO_4440	ns	no change	1	ns	no change	1	0.0020443	up	6.86972
280	MHOM03427T83	NC_013511 hypothetical protein YP_003302869 [392085:393048] -1		MHO_3310	ns	no change	1	ns	no change	1	ns	no change	1
281	MHOM08501T86	NC_013511 P120 YP_003302904 [442832:446069] -1	p120	MHO_3660	0.0162437	down	-1.52136	ns	no change	1	0.0120751	up	1.88269
282	MHOM12385T80	F807DRAFT_scaffold00001.1 hypothetical protein [46552:49249] -1		F807DRAFT_00045	ns	no change	1	ns	no change	1	ns	no change	1
283	MHOM12469T83	NC_013511 Xaa-His dipeptidase YP_003303047 [630649:631966] -1		MHO_5090	ns	no change	1	0.00958106	down	-1.97493	ns	no change	1
284	MHOM01443T82	NC_013511 hypothetical protein YP_003302609 [92117:94220] 1		MHO_0720	0.0386811	down	-2.73567	ns	no change	1	0.0187189	up	2.73458
285	MHOM11001T84	NC_013511 hypothetical protein YP_003302858 [379874:382301] -1		MHO_3200	ns	no change	1	ns	no change	1	ns	no change	1
286	MHOM04037T80	NC_013511 30S ribosomal protein S15 YP_003302759 [268252:268519] -1	rpsO	MHO_2220	0.0202523	up	1.74424	0.00165322	up	3.30497	ns	no change	1
287	MHOM00009T78	F807DRAFT_scaffold00001.1 LMP repeated region [73569:77133] 1		F807DRAFT_00070	ns	no change	1	ns	no change	1	ns	no change	1
288	MHOM08409T86	NC_013511 ATP synthase subunit C YP_003302558 [21735:22041] 1	atpE	MHO_0210	ns	no change	1	ns	no change	1	ns	no change	1
289	MHOM01563T81	Mycoplasma hominis p50 gene variant, isolate no.12/2503, partial		CustP50_v3	ns	no change	1	0.0389508	up	2.59118	ns	no change	1
290	MHOM01725T80	NC_013511 N utilization NusB-like protein YP_003302658 [149552:150026] 1	nusB	MHO_1210	ns	no change	1	ns	no change	1	ns	no change	1
291	MHOM02505T84	NC_013511 Uracil phosphoribosyltransferase YP_003302870 [393229:393859] -1	upp	MHO_3320	ns	no change	1	ns	no change	1	ns	no change	1
292	MHOM04390T85	NC_013511 Cell division FtsY-like protein YP_003302997 [569944:571000] 1	ftsY	MHO_4590	ns	no change	1	ns	no change	1	ns	no change	1
293	MHOM12568T86	NC_013511 30S ribosomal protein S12 YP_003302682 [171611:172028] 1	rpsL	MHO_1450	ns	no change	1	ns	no change	1	ns	no change	1
294	MHOM08037T78	NC_013511 hypothetical protein YP_003303068 [660493:661471] 1		MHO_5310	ns	no change	1	ns	no change	1	ns	no change	1
295	MHOM06793T81	F807DRAFT_scaffold00002.2 Uncharacterized protein conserved in bacteria [6161:6386] -1		F807DRAFT_00182	ns	no change	1	ns	no change	1	ns	no change	1
296	MHOM13573T86	NC_013511 hypothetical protein YP_003302781 [298146:298896] -1		MHO_2440	ns	no change	1	0.00305615	down	-2.26591	0.0396076	down	-1.67903
297	MHOM02090T85	F807DRAFT_scaffold00004.4 thymidine phosphorylase (EC 2.4.2.4) [50374:51673] 1		F807DRAFT_00349	0.00989422	down	-1.65795	ns	no change	1	ns	no change	1
298	MHOM00715T87	NC_013511 hypothetical protein YP_003303057 [644654:646808] 1		MHO_5200	ns	no change	1	ns	no change	1	ns	no change	1
299	MHOM08301T79	NC_013511 hypothetical protein YP_003302853 [374193:374676] -1		MHO_3150	ns	no change	1	ns	no change	1	ns	no change	1
300	MHOM09997T81	NC_013511 Endo-1,4-beta-glucanase YP_003302936 [488000:489086] -1		MHO_3980	ns	no change	1	ns	no change	1	ns	no change	1
301	MHOM02437T81	F807DRAFT_scaffold00002.2 hypothetical protein [61387:62467] -1		F807DRAFT_00228	ns	no change	1	ns	no change	1	ns	no change	1
302	MHOM08634T82	NC_013511 phenylalanyl-tRNA synthetase alpha subunit(pheS) YP_003302654 [144466:145408] 1	pheS	MHO_1170	0.0295182	down	-1.4883	0.0362185	down	-2.64749	0.0414368	down	-5.87579
303	MHOM07733T83	NC_013511 hypothetical protein YP_003302639 [128176:128881] 1		MHO_1020	ns	no change	1	0.026096	up	1.62265	0.00419192	up	3.02562
304	MHOM03351T84	NC_013511 hypothetical protein YP_003303051 [638213:639197] -1		MHO_5140	0.0472142	up	1.41659	ns	no change	1	ns	no change	1
305	MHOM03925T81	NC_013511 segregation and condensation protein A YP_003302577 [50972:51797] 1	scpA	MHO_0400	0.0417385	down	-1.38438	0.0138413	down	-1.65914	ns	no change	1
306	MHOM04811T83	NC_013511 ribosomal large subunit pseudouridine synthase D YP_003302678 [167705:168599] 1	rluD	MHO_1410	ns	no change	1	ns	no change	1	ns	no change	1
307	MHOM06140T84	NC_013511 Proline iminopeptidase YP_003303056 [643623:644568] 1	pip	MHO_5190	ns	no change	1	ns	no change	1	ns	no change	1
308	MHOM07842T82	F807DRAFT_scaffold00003.3 hypothetical protein [27145:28039] 1		F807DRAFT_00288	ns	no change	1	ns	no change	1	ns	no change	1
309	MHOM01872T78	NC_013511 hypothetical protein YP_003302715 [215892:216204] -1		MHO_1780	ns	no change	1	ns	no change	1	ns	no change	1
310	MHOM03637T86	NC_013511 S-adenosylmethionine synthetase YP_003302902 [440376:441525] -1	metK	MHO_3640	ns	no change	1	0.00284977	up	2.22158	ns	no change	1
311	MHOM04072T84	NC_013511 P120' protein YP_003302918 [466395:469143] -1	p120'	MHO_3800	ns	no change	1	0.021731	up	1.79929	ns	no change	1
312	MHOM03319T83	F807DRAFT_scaffold00004.4 hypothetical protein [476:1196] 1		F807DRAFT_00312	ns	no change	1	0.0173279	up	1.64026	ns	no change	1
313	MHOM10765T83	NC_013511 hypothetical protein YP_003302686 [175669:177148] 1		MHO_1490	ns	no change	1	0.0101819	up	1.78628	0.000895167	up	3.84755
314	MHOM13153T82	NC_013511 30S ribosomal protein S7 YP_003302683 [172058:172529] 1	rpsG	MHO_1460	ns	no change	1	0.0119588	down	-1.77007	ns	no change	1
315	MHOM05933T82	NC_013511 Cation-transporting P-ATPase YP_003302894 [429289:432100] -1	mgtA	MHO_3560	ns	no change	1	ns	no change	1	0.0245888	up	1.71167
316	MHOM00765T83	NC_013511 hypothetical protein YP_003302865 [389267:389984] -1		MHO_3270	ns	no change	1	ns	no change	1	ns	no change	1
317	MHOM13235T81	NC_013511 hypothetical protein YP_003302618 [106535:107381] -1		MHO_0810	ns	no change	1	ns	no change	1	ns	no change	1
318	MHOM12245T83	NC_013511 hypothetical protein YP_003302596 [79232:79529] 1		MHO_0590	0.0233453	up	1.63504	ns	no change	1	ns	no change	1
319	MHOM02102T81	NC_013511 1-acyl-SN-glycerol-3-phosphate acyltransferase YP_003302576 [50159:50969] 1	plsC	MHO_0390	ns	no change	1	0.0213493	down	-1.57713	ns	no change	1
320	MHOM02881T84	NC_013511 methylenetetrahydrofolate dehydrogenase YP_003302729 [231337:232216] 1	folD	MHO_1920	ns	no change	1	ns	no change	1	ns	no change	1
321	MHOM11648T83	NC_013511 P120 YP_003302904 [442832:446069] -1	p120	MHO_3660	ns	no change	1	ns	no change	1	0.0141332	up	2.47582
322	MHOM12036T86	NC_013511 hypothetical protein YP_003303051 [638213:639197] -1		MHO_5140	ns	no change	1	ns	no change	1	ns	no change	1
323	MHOM12828T83	NC_013511 methionine aminopeptidase (MAP) YP_003302815 [334810:335563] -1	map	MHO_2770	ns	no change	1	ns	no change	1	0.00378089	down	-2.651
324	MHOM05267T85	F807DRAFT_scaffold00001.1 Nucleotidyltransferase/DNA polymerase involved in DNA repair [120184:121441] -1		F807DRAFT_00122	0.00748265	down	-1.76482	0.000993103	down	-3.13694	0.0327092	down	-1.80411
325	MHOM13143T81	NC_013511 hypothetical protein YP_003302788 [305339:306359] 1		MHO_2510	0.0253933	down	-1.57024	0.0499388	down	-1.49693	ns	no change	1
326	MHOM03595T86	NC_013511 transcription elongation factor GreA YP_003302672 [161347:161818] 1	greA	MHO_1350	0.0296942	up	1.45744	0.00423844	up	2.01333	ns	no change	1
327	MHOM08395T81	F807DRAFT_scaffold00001.1 Leucine rich repeats (6 copies) [2:620] 1		F807DRAFT_00001	ns	no change	1	0.00158927	up	2.49633	ns	no change	1
328	MHOM05904T82	NC_013511 Protein phosphatase YP_003303025 [606072:606828] 1		MHO_4870	0.0387991	up	1.49398	0.00442749	up	2.33677	ns	no change	1
329	MHOM06291T84	NC_013511 ATP synthase subunit beta YP_003302850 [369231:370590] -1	atpD	MHO_3120	ns	no change	1	0.00622383	up	2.98585	ns	no change	1
330	MHOM12045T83	F807DRAFT_scaffold00022.22 Leucine rich repeats (6 copies) [0:1242] -1		F807DRAFT_00628	ns	no change	1	ns	no change	1	ns	no change	1
331	MHOM05889T81	NC_013511 hypothetical protein YP_003302771 [284504:286259] -1		MHO_2340	ns	no change	1	ns	no change	1	ns	no change	1
332	MHOM12346T82	NC_013511 hypothetical protein YP_003302857 [377532:379845] -1		MHO_3190	ns	no change	1	0.0411944	down	-1.82519	ns	no change	1
333	MHOM04816T79	NC_013511 Hypoxanthine-guanine phosphoribosyltransferase(HGPRT) YP_003302731 [232961:233528] 1	hpt	MHO_1940	ns	no change	1	0.0198543	down	-2.03029	0.00601204	down	-5.6277
334	MHOM11057T85	NC_013511 50S ribosomal protein L9 YP_003302930 [482957:483398] -1	rpII	MHO_3920	ns	no change	1	0.0309811	down	-1.56227	ns	no change	1
335	MHOM06565T82	F807DRAFT_scaffold00002.2 hypothetical protein [67396:67978] -1		F807DRAFT_00233	ns	no change	1	ns	no change	1	ns	no change	1
336	MHOM02829T82	NC_013511 hypothetical protein YP_003302865 [389267:389984] -1		MHO_3270	ns	no change	1	0.00170834	up	2.50843	0.000735999	up	4.20343
337	MHOM06041T82	NC_013511 30S ribosomal protein S19 YP_003302832 [343680:343956] -1	rpsS	MHO_2940	ns	no change	1	ns	no change	1	0.0233591	up	1.79112
338	MHOM04182T82	F807DRAFT_scaffold00004.4 uracil phosphoribosyltransferase (EC 2.4.2.9) [52389:53019] 1		F807DRAFT_00351	0.0175295	down	-2.03557	ns	no change	1	ns	no change	1
339	MHOM06416T85	NC_013511 Putative holliday junction resolvase YP_003302669 [159900:160335] 1		MHO_1320	ns	no change	1	ns	no change	1	ns	no change	1
340	MHOM03679T80	NC_013511 ABC transporter substrate-binding lipoprotein YP_003302900 [437239:438406] 1		MHO_3620	ns	no change	1	ns	no change	1	ns	no change	1
341	MHOM07834T83	NC_013511 ATP synthase subunit A YP_003302557 [20867:21722] 1	atpB	MHO_0200	ns	no change	1	0.0260308	down	-1.81289	0.0307901	down	-1.80699
342	MHOM09867T85	NC_013511 50S ribosomal protein L18 YP_003302820 [338823:339171] -1	rplR	MHO_2820	ns	no change	1	ns	no change	1	ns	no change	1
343	MHOM12813T87	NC_013511 ribose-phosphate pyrophosphokinase YP_003302893 [428205:429180] -1	prs	MHO_3550	ns	no change	1	ns	no change	1	ns	no change	1
344	MHOM00263T78	NC_013511 hypothetical protein YP_003302967 [533389:534253] -1		MHO_4290	ns	no change	1	ns	no change	1	0.0193166	down	-2.59018
345	MHOM02035T81	NC_013511 diadenosine 5'5'''-P1, P4-tetraphosphate pyrophosphohydrolase YP_003302630 [121522:121954] -1		MHO_0930	ns	no change	1	0.0252069	up	1.90065	ns	no change	1
346	MHOM07763T83	F807DRAFT_scaffold00010.10 hypothetical protein [19201:20008] 1		F807DRAFT_00546	ns	no change	1	ns	no change	1	ns	no change	1
347	MHOM13508T85	NC_013511 ribonuclease HII YP_003302868 [391394:392093] -1	rnhB	MHO_3300	ns	no change	1	ns	no change	1	ns	no change	1
348	MHOM06381T85	NC_013511 Dimethyladenosine transferase YP_003302545 [5857:6631] -1	ksgA	MHO_0080	ns	no change	1	0.00337148	up	2.16815	ns	no change	1
349	MHOM07960T81	NC_013511 hypothetical protein YP_003302841 [351750:352044] -1		MHO_3030	ns	no change	1	ns	no change	1	ns	no change	1
350	MHOM12835T89	F807DRAFT_scaffold00005.5 phosphoglycerate kinase (EC 2.7.2.3) [45582:46776] -1		F807DRAFT_00387	ns	no change	1	ns	no change	1	ns	no change	1
351	MHOM07209T82	F807DRAFT_scaffold00009.9 hypothetical protein [28794:29019] 1		F807DRAFT_00530	0.0401191	down	-1.57395	ns	no change	1	0.0097579	up	2.14148
352	MHOM00939T78	NC_013511 tRNA (Guanine-N(1)-)-methyltransferase YP_003302797 [311776:312445] 1	trmD	MHO_2600	ns	no change	1	ns	no change	1	ns	no change	1
353	MHOM07319T85	NC_013511 hypothetical protein YP_003302801 [315837:316719] 1		MHO_2640	ns	no change	1	ns	no change	1	ns	no change	1
354	MHOM09940T82	NC_013511 hypothetical protein YP_003303029 [609350:610472] 1		MHO_4910	ns	no change	1	ns	no change	1	ns	no change	1
355	MHOM07517T80	NC_013511 hypothetical protein YP_003302770 [283987:284524] -1		MHO_2330	ns	no change	1	0.0122971	up	2.25309	0.0130858	up	3.23867
356	MHOM05783T86	NC_013511 Cobalt import ATP-binding protein cbiO 1 YP_003302734 [235038:235836] 1	cbiO1	MHO_1970	ns	no change	1	0.0164151	down	-2.13458	ns	no change	1
357	MHOM00592T80	NC_013511 LicA-like protein YP_003302915 [463285:464035] 1	licA	MHO_3770	ns	no change	1	ns	no change	1	ns	no change	1
358	MHOM10740T82	NC_013511 ABC transporter ATP-binding protein YP_003302974 [540651:541389] -1		MHO_4360	ns	no change	1	0.0357894	down	-1.55867	0.0313115	down	-2.02857
359	MHOM12467T82	NC_013511 hypothetical protein YP_003303035 [617601:618882] 1		MHO_4970	ns	no change	1	ns	no change	1	0.0431786	up	1.81075
360	MHOM07328T78	F807DRAFT_scaffold00009.9 Putative mycoplasma lipoprotein, C-terminal region/Mycoplasma MG185/MG260 protein [30589:31909] -1		F807DRAFT_00532	ns	no change	1	ns	no change	1	ns	no change	1
361	MHOM06624T78	NC_013511 hypothetical protein YP_003302588 [65277:65736] 1		MHO_0510	ns	no change	1	ns	no change	1	ns	no change	1
362	MHOM05660T83	Mycoplasma hominis dnaK gene		FBG_dnaK	0.0461395	up	1.64525	ns	no change	1	0.0440192	down	-1.78734
363	MHOM10901T82	NC_013511 hypothetical protein YP_003302931 [483378:485352] -1		MHO_3930	ns	no change	1	ns	no change	1	ns	no change	1
364	MHOM13479T82	NC_013511 50S ribosomal protein L16 YP_003302829 [342129:342579] -1	rplP	MHO_2910	ns	no change	1	ns	no change	1	ns	no change	1
365	MHOM03024T87	NC_013511 Elongation factor P (EF-P) YP_003302716 [216207:216765] -1	efp	MHO_1790	ns	no change	1	ns	no change	1	ns	no change	1
366	MHOM07429T79	NC_013511 hypothetical protein YP_003302909 [452237:453974] 1		MHO_3710	ns	no change	1	ns	no change	1	ns	no change	1
367	MHOM00390T81	NC_013511 50S ribosomal protein L19 YP_003302798 [312446:312803] 1	rplS	MHO_2610	ns	no change	1	ns	no change	1	ns	no change	1
368	MHOM12607T89	gi 2911534:3532-4677 Mycoplasma hominis P100, oppB, oppC, oppD, oppF genes		FBG_P100v3	0.00716012	down	-1.69539	0.00292344	down	-2.41526	0.0418264	down	-1.58848
369	MHOM07714T78	NC_013511 hypothetical protein YP_003302641 [129689:130274] 1		MHO_1040	ns	no change	1	ns	no change	1	ns	no change	1
370	MHOM03456T81	NC_013511 ATP-dependent helicase YP_003302990 [558325:560563] 1	pcrA	MHO_4520	ns	no change	1	ns	no change	1	ns	no change	1
371	MHOM00312T82	NC_013511 Spermidine/putrescine ABC transporter permease PotB YP_003302984 [551580:552480] 1	potB	MHO_4460	0.00879069	down	-1.70446	0.00417774	down	-2.11146	ns	no change	1
372	MHOM10442T84	NC_013511 Fructose-bisphosphate aldolase YP_003302604 [87149:88010] -1	fba	MHO_0670	ns	no change	1	ns	no change	1	0.00999564	down	-1.98191
373	MHOM06488T89	NC_013511 Prolyl-tRNA synthetase YP_003302954 [514806:516240] -1	proS	MHO_4160	ns	no change	1	0.00700554	down	-2.17188	ns	no change	1
374	MHOM11403T81	NC_013511 ABC transport permease protein YP_003302612 [97222:98242] 1		MHO_0750	0.00350409	down	-2.50039	ns	no change	1	0.0112591	up	2.08652
375	MHOM03802T80	NC_013511 hypothetical protein YP_003302608 [90943:91756] 1		MHO_0710	ns	no change	1	ns	no change	1	ns	no change	1
376	MHOM00266T85	NC_013511 hypothetical protein YP_003302786 [302398:303343] -1		MHO_2490	ns	no change	1	0.00389393	down	-2.32671	0.0348896	down	-1.78171
377	MHOM00108T79	F807DRAFT_scaffold00002.2 hypothetical protein [58455:59877] -1		F807DRAFT_00225	ns	no change	1	ns	no change	1	ns	no change	1
378	MHOM03045T86	NC_013511 O-sialoglycoprotein endopeptidase YP_003302933 [485956:486892] -1	gcp	MHO_3950	ns	no change	1	ns	no change	1	0.0263761	down	-1.77028
379	MHOM03440T78	NC_013511 GrpE protein YP_003302946 [505310:506099] -1	grpE	MHO_4080	ns	no change	1	ns	no change	1	ns	no change	1
380	MHOM03645T85	NC_013511 Lmp3 protein YP_003302701 [196336:201109] -1	lmp3	MHO_1640	ns	no change	1	0.00644263	up	1.95828	0.00809416	up	2.1208
381	MHOM05534T85	NC_013511 Cobalt import ATP-binding protein cbiO 1 YP_003302734 [235038:235836] 1	cbiO1	MHO_1970	ns	no change	1	0.00220133	down	-2.38244	0.00144925	down	-5.49003
382	MHOM07345T83	NC_013511 50S ribosomal protein L15 YP_003302818 [337711:338146] -1	rplO	MHO_2800	ns	no change	1	ns	no change	1	ns	no change	1
383	MHOM03368T78	NC_013511 Type I restriction enzyme specificity protein YP_003302861 [385462:386803] -1	hsdS	MHO_3230	ns	no change	1	ns	no change	1	ns	no change	1
384	MHOM05878T88	NC_013511 Leucyl-tRNA synthetase YP_003302844 [355849:358267] -1	leuS	MHO_3060	ns	no change	1	ns	no change	1	ns	no change	1
385	MHOM00609T80	NC_013511 50S ribosomal protein L19 YP_003302798 [312446:312803] 1	rplS	MHO_2610	ns	no change	1	ns	no change	1	ns	no change	1
386	MHOM04408T89	NC_013511 RecA protein (Recombinase A) YP_003302656 [147691:148705] 1	recA	MHO_1190	ns	no change	1	ns	no change	1	0.0365085	down	-1.61864
387	MHOM10524T81	NC_013511 translation initiation factor IF-2 YP_003303064 [655942:657760] 1	infB	MHO_5270	ns	no change	1	0.030503	down	-1.55207	ns	no change	1
388	MHOM11296T81	NC_013511 GTP binding protein YP_003302757 [266600:267452] -1		MHO_2200	ns	no change	1	ns	no change	1	ns	no change	1
389	MHOM05468T81	Mycoplasma hominis p50 gene, category 1, strain 3105, partial		CustP50_v11	0.0154043	up	1.76809	0.00259013	up	2.96274	ns	no change	1
390	MHOM04664T83	F807DRAFT_scaffold00007.7 hypothetical protein [2256:3279] -1		F807DRAFT_00439	ns	no change	1	0.033596	down	-1.50973	ns	no change	1
391	MHOM10417T82	NC_013511 hypothetical protein YP_003302569 [33988:42004] -1		MHO_0320	ns	no change	1	ns	no change	1	0.0392617	up	1.6729
392	MHOM06434T82	NC_013511 hypothetical protein YP_003302739 [241080:241593] -1		MHO_2020	ns	no change	1	ns	no change	1	ns	no change	1
393	MHOM10621T83	NC_013511 glycosyltransferase YP_003302988 [556545:557550] 1		MHO_4500	ns	no change	1	ns	no change	1	ns	no change	1
394	MHOM00274T81	NC_013511 glucan 1,6-alpha-glucosidase YP_003302742 [243501:244983] 1	dexB	MHO_2050	ns	no change	1	0.00882947	down	-1.93253	0.0366515	up	1.69763
395	MHOM06982T83	NC_013511 threonyl-tRNA synthetase (threonine-tRNAligase, thrRS) YP_003302642 [130324:132064] -1	thrS	MHO_1050	ns	no change	1	ns	no change	1	ns	no change	1
396	MHOM06816T79	NC_013511 hypothetical protein YP_003302676 [166491:167289] 1		MHO_1390	ns	no change	1	ns	no change	1	ns	no change	1
397	MHOM11880T80	F807DRAFT_scaffold00010.10 hypothetical protein [5833:7570] 1		F807DRAFT_00538	ns	no change	1	ns	no change	1	ns	no change	1
398	MHOM05716T88	NC_013511 Iron-containing alcohol dehydrogenase YP_003302713 [212890:214054] 1		MHO_1760	ns	no change	1	ns	no change	1	ns	no change	1
399	MHOM11769T83	NC_013511 phosphoketolase YP_003302839 [349026:351417] 1		MHO_3010	ns	no change	1	ns	no change	1	0.0111913	up	2.0594
400	MHOM03480T78	NC_013511 ABC transporter substrate-binding lipoprotein YP_003302899 [435954:437094] 1		MHO_3610	ns	no change	1	ns	no change	1	ns	no change	1
401	MHOM07148T86	NC_013511 50S ribosomal protein L4 YP_003302835 [345326:346295] -1	rplD	MHO_2970	ns	no change	1	0.0215282	down	-1.67712	ns	no change	1
402	MHOM07951T80	NC_013511 hypothetical protein YP_003302867 [390747:390987] -1		MHO_3290	ns	no change	1	ns	no change	1	ns	no change	1
403	MHOM03210T86	NC_013511 serine hydroxymethyltransferase YP_003303003 [579210:580467] 1	glyA	MHO_4650	ns	no change	1	0.00519265	down	-1.98525	0.0166487	down	-1.80433
404	MHOM02207T85	NC_013511 ABC transporter permease protein YP_003302891 [418990:427366] -1		MHO_3530	ns	no change	1	0.0195269	up	1.70408	0.0086702	up	2.52711
405	MHOM02729T80	F807DRAFT_scaffold00011.11 Integrase core domain [20533:20974] -1		F807DRAFT_00572	ns	no change	1	ns	no change	1	ns	no change	1
406	MHOM00378T80	NC_013511 Guanylate kinase YP_003303024 [605445:606069] 1	gmk	MHO_4860	ns	no change	1	ns	no change	1	ns	no change	1
407	MHOM03616T81	F807DRAFT_scaffold00013.13 AAA domain [5905:10027] -1		F807DRAFT_00592	ns	no change	1	ns	no change	1	ns	no change	1
408	MHOM10013T87	NC_013511 hypothetical protein YP_003303071 [663401:664412] -1		MHO_5340	0.0263587	up	1.48694	0.00565724	up	1.98631	ns	no change	1
409	MHOM11779T79	NC_013511 hypothetical protein YP_003302696 [190022:190625] 1		MHO_1590	ns	no change	1	ns	no change	1	ns	no change	1
410	MHOM04834T86	NC_013511 thioredoxin reductase YP_003302878 [400879:401815] -1	trxB	MHO_3400	ns	no change	1	0.038697	up	1.66291	ns	no change	1
411	MHOM10962T82	NC_013511 hypothetical protein YP_003303036 [618874:619768] 1		MHO_4980	ns	no change	1	ns	no change	1	ns	no change	1
412	MHOM06669T84	NC_013511 hypothetical protein YP_003302739 [241080:241593] -1		MHO_2020	ns	no change	1	ns	no change	1	ns	no change	1
413	MHOM07547T87	NC_013511 hypothetical protein YP_003302657 [148744:149551] 1		MHO_1200	ns	no change	1	0.026428	down	-2.48657	ns	no change	1
414	MHOM07416T81	NC_013511 hypothetical protein YP_003302788 [305339:306359] 1		MHO_2510	ns	no change	1	ns	no change	1	ns	no change	1
415	MHOM09923T84	NC_013511 hypothetical protein YP_003302709 [208752:209601] -1		MHO_1720	ns	no change	1	0.00412569	down	-2.01148	ns	no change	1
416	MHOM07867T83	NC_013511 hypothetical protein YP_003302864 [388560:389115] -1		MHO_3260	ns	no change	1	ns	no change	1	ns	no change	1
417	MHOM02984T84	NC_013511 hypothetical protein YP_003302548 [9255:10329] -1		MHO_0110	ns	no change	1	ns	no change	1	ns	no change	1
418	MHOM05141T80	NC_013511 hypothetical protein YP_003302671 [160628:161348] 1		MHO_1340	ns	no change	1	0.0175876	down	-1.79641	ns	no change	1
419	MHOM13141T85	NC_013511 tRNA(5-methylaminomethyl-2-thiouridylate)- methyltransferase YP_003302667 [156120:157233] 1	trmU	MHO_1300	ns	no change	1	0.0198139	down	-1.67184	ns	no change	1
420	MHOM07341T82	NC_013511 hypothetical protein YP_003303073 [665008:665365] -1		MHO_5360	ns	no change	1	ns	no change	1	0.00972079	down	-2.74702
421	MHOM12935T82	F807DRAFT_scaffold00008.8 hypothetical protein [32646:32946] -1		F807DRAFT_00503	ns	no change	1	0.00175264	up	2.52401	0.000272818	up	6.21171
422	MHOM08585T81	NC_013511 hypothetical protein YP_003302695 [188874:189777] 1		MHO_1580	ns	no change	1	ns	no change	1	0.00671869	up	4.77307
423	MHOM11372T81	NC_013511 50S ribosomal protein L29 YP_003302828 [341923:342124] -1	rpmC	MHO_2900	ns	no change	1	ns	no change	1	ns	no change	1
424	MHOM09852T82	NC_013511 GTP-binding protein YP_003302593 [75417:76521] 1		MHO_0560	ns	no change	1	0.0170715	up	1.68449	ns	no change	1
425	MHOM13706T84	NC_013511 hypothetical protein YP_003302927 [478612:479953] -1		MHO_3890	ns	no change	1	ns	no change	1	ns	no change	1
426	MHOM05092T84	NC_013511 thioredoxin reductase YP_003302878 [400879:401815] -1	trxB	MHO_3400	ns	no change	1	ns	no change	1	0.000114352	down	-10.4825
427	MHOM03742T85	NC_013511 Aminopeptidase (Leucine aminopeptidase) YP_003302969 [535814:537179] -1	pepA	MHO_4310	ns	no change	1	ns	no change	1	0.0181557	up	1.78875
428	MHOM05821T83	NC_013511 Spermidine/putrescine ABC transporter permease PotB YP_003302984 [551580:552480] 1	potB	MHO_4460	ns	no change	1	ns	no change	1	ns	no change	1
429	MHOM07631T78	NC_013511 hypothetical protein YP_003302627 [116641:117355] 1		MHO_0900	ns	no change	1	ns	no change	1	ns	no change	1
430	MHOM00339T83	F807DRAFT_scaffold00004.4 deoxyribose-phosphate aldolase [51699:52362] 1		F807DRAFT_00350	0.00285225	down	-2.13281	0.0136254	down	-1.69769	ns	no change	1
431	MHOM07918T83	NC_013511 Preprotein translocase secA subunit YP_003302629 [118919:121514] 1	secA	MHO_0920	ns	no change	1	ns	no change	1	0.00696702	down	-2.2213
432	MHOM05089T85	NC_013511 signal recognition particle protein YP_003302755 [263024:264353] 1	ffh	MHO_2180	ns	no change	1	ns	no change	1	ns	no change	1
433	MHOM10546T84	F807DRAFT_scaffold00012.12 hypothetical protein [2844:5151] 1		F807DRAFT_00575	ns	no change	1	0.0388744	down	-1.86335	ns	no change	1
434	MHOM12947T82	NC_013511 30S ribosomal protein S17 YP_003302827 [341639:341924] -1	rpsQ	MHO_2890	ns	no change	1	ns	no change	1	ns	no change	1
435	MHOM13647T84	gi 2911534:631-3516 Mycoplasma hominis P100, oppB, oppC, oppD, oppF genes		FBG_P100v2	0.00930549	down	-1.74884	0.00257633	down	-2.20094	0.0457612	down	-1.53183
436	MHOM02803T85	NC_013511 thiamine biosynthesis protein thiI YP_003302941 [496844:497993] 1	thiI	MHO_4030	ns	no change	1	0.0432959	up	1.73535	0.00987712	up	2.93522
437	MHOM07645T78	NC_013511 hypothetical protein YP_003302584 [57491:58496] 1		MHO_0470	0.0423578	down	-1.40483	ns	no change	1	0.00273634	down	-4.31245
438	MHOM09664T80	NC_013511 hypothetical protein YP_003303029 [609350:610472] 1		MHO_4910	ns	no change	1	ns	no change	1	ns	no change	1
439	MHOM11401T80	NC_013511 thymidylate kinase (dTMP kinase) YP_003302635 [125558:126200] 1	tmk	MHO_0980	0.0138735	down	-1.60411	0.0327669	down	-1.53148	ns	no change	1
440	MHOM03088T87	F807DRAFT_scaffold00002.2 Uncharacterized protein conserved in bacteria [93294:93519] 1		F807DRAFT_00254	ns	no change	1	ns	no change	1	ns	no change	1
441	MHOM11359T78	NC_013511 SsrA-binding protein YP_003302728 [230141:230573] 1	smpB	MHO_1910	ns	no change	1	0.0144393	up	2.19274	ns	no change	1
442	MHOM10625T86	NC_013511 tRNA(5-methylaminomethyl-2-thiouridylate)- methyltransferase YP_003302667 [156120:157233] 1	trmU	MHO_1300	0.0361435	down	-1.38917	0.00475595	down	-2.47743	ns	no change	1
443	MHOM06268T83	F807DRAFT_scaffold00011.11 hypothetical protein [15595:16954] -1		F807DRAFT_00566	ns	no change	1	ns	no change	1	0.0144911	up	1.95511
444	MHOM06853T83	NC_013511 50S ribosomal protein L31 YP_003302840 [351493:351709] 1	rpmE	MHO_3020	0.0244284	up	1.52557	0.00314721	up	2.12978	ns	no change	1
445	MHOM04352T86	NC_013511 hypothetical protein YP_003302646 [137780:139010] 1		MHO_1090	ns	no change	1	ns	no change	1	ns	no change	1
446	MHOM05665T79	NC_013511 30S ribosomal protein S20 YP_003302638 [127819:128083] -1	rpsT	MHO_1010	ns	no change	1	0.0201611	up	2.86293	ns	no change	1
447	MHOM04203T88	NC_013511 50S ribosomal protein L3 YP_003302836 [346294:347101] -1	rplC	MHO_2980	ns	no change	1	0.0218935	down	-1.65118	ns	no change	1
448	MHOM11544T80	NC_013511 GTP binding protein YP_003302757 [266600:267452] -1		MHO_2200	ns	no change	1	ns	no change	1	ns	no change	1
449	MHOM07871T82	NC_013511 Chromosomal replication initiator protein YP_003302541 [2804:4196] 1	dnaA	MHO_0040	0.0087736	down	-1.91749	0.00666347	down	-3.83375	0.0272266	down	-4.7466
450	MHOM01284T87	NC_013511 hypothetical protein YP_003302869 [392085:393048] -1		MHO_3310	ns	no change	1	ns	no change	1	ns	no change	1
451	MHOM00910T87	NC_013511 50S ribosomal protein L4 YP_003302835 [345326:346295] -1	rplD	MHO_2970	ns	no change	1	ns	no change	1	ns	no change	1
452	MHOM05434T82	NC_013511 glyceraldehyde 3 phosphate dehydrogenase YP_003303052 [639315:640323] 1	gap	MHO_5150	0.00729795	down	-1.80576	0.0208285	down	-1.59829	ns	no change	1
453	MHOM08923T79	NC_013511 tRNA/rRNA methyltransferase YP_003302758 [267457:267988] -1		MHO_2210	ns	no change	1	ns	no change	1	ns	no change	1
454	MHOM08628T78	NC_013511 hypothetical protein YP_003302733 [234469:234838] 1		MHO_1960	ns	no change	1	ns	no change	1	0.000302475	up	7.1429
455	MHOM02903T82	NC_013511 methyltransferase gidB YP_003302892 [427514:428231] -1	gidB	MHO_3540	ns	no change	1	ns	no change	1	ns	no change	1
456	MHOM13528T80	NC_013511 Foramidopyrimidine-DNA glycosylase YP_003302924 [476710:477538] -1	mutM	MHO_3860	ns	no change	1	ns	no change	1	ns	no change	1
457	MHOM01781T88	NC_013511 hypothetical protein YP_003302743 [245034:245604] 1		MHO_2060	ns	no change	1	ns	no change	1	ns	no change	1
458	MHOM06145T86	F807DRAFT_scaffold00003.3 Na+driven multidrug efflux pump [50124:51867] 1		F807DRAFT_00307	ns	no change	1	0.046067	down	-1.62646	ns	no change	1
459	MHOM09613T84	NC_013511 Elongation factor Ts (ET-Ts) YP_003303039 [621959:622841] 1	tsf	MHO_5010	0.0296111	up	1.58167	ns	no change	1	ns	no change	1
460	MHOM06746T78	NC_013511 UvrABC system protein B YP_003303011 [588768:590739] 1	uvrB	MHO_4730	ns	no change	1	ns	no change	1	ns	no change	1
461	MHOM09077T88	NC_013511 Chaperone protein dnaJ YP_003302699 [193076:194210] 1	dnaJ	MHO_1620	0.0126055	up	1.74927	ns	no change	1	ns	no change	1
462	MHOM00391T78	F807DRAFT_scaffold00011.11 hypothetical protein [15595:16954] -1		F807DRAFT_00566	ns	no change	1	ns	no change	1	ns	no change	1
463	MHOM06023T86	NC_013511 hypothetical protein YP_003302943 [499948:500854] -1		MHO_4050	ns	no change	1	ns	no change	1	0.0133741	up	1.94893
464	MHOM10783T84	NC_013511 Deoxycytidylate deaminase YP_003302687 [177201:177678] -1		MHO_1500	ns	no change	1	0.034059	up	1.64232	ns	no change	1
465	MHOM02870T78	NC_013511 hypothetical protein YP_003303053 [640345:640834] 1		MHO_5160	ns	no change	1	ns	no change	1	ns	no change	1
466	MHOM05597T81	NC_013511 hypothetical protein YP_003302794 [309706:310786] -1		MHO_2570	ns	no change	1	0.0445289	up	1.66354	ns	no change	1
467	MHOM11564T82	NC_013511 hypothetical protein YP_003302784 [299958:301239] -1		MHO_2470	ns	no change	1	0.000558643	down	-3.19709	0.00381894	down	-2.46401
468	MHOM04232T81	NC_013511 hypothetical protein YP_003302889 [417140:417887] 1		MHO_3510	ns	no change	1	ns	no change	1	ns	no change	1
469	MHOM00954T80	NC_013511 hypothetical protein YP_003302587 [64727:65138] 1		MHO_0500	ns	no change	1	0.0417155	up	1.55708	ns	no change	1
470	MHOM07393T84	NC_013511 hypothetical protein YP_003302677 [167308:167707] -1		MHO_1400	0.0203521	up	1.6644	0.000357627	up	4.77112	ns	no change	1
471	MHOM07709T79	NC_013511 ATP-binding protein YP_003302645 [133612:137830] 1		MHO_1080	ns	no change	1	ns	no change	1	ns	no change	1
472	MHOM12737T84	NC_013511 P75 protein precursor YP_003302910 [454180:456130] 1	p75	MHO_3720	0.00306854	up	2.00151	ns	no change	1	ns	no change	1
473	MHOM11718T83	NC_013511 Lmp related protein YP_003302591 [72557:74423] 1		MHO_0540	0.0165554	up	1.53538	0.00454059	up	2.05597	ns	no change	1
474	MHOM08092T80	NC_013511 ribosomal large subunit pseudouridine synthase B YP_003302693 [187706:188429] -1	rluB	MHO_1560	ns	no change	1	ns	no change	1	0.00760636	down	-3.14065
475	MHOM07220T85	NC_013511 hypothetical protein YP_003303054 [641080:641845] 1		MHO_5170	ns	no change	1	ns	no change	1	ns	no change	1
476	MHOM06448T85	NC_013511 Asparaginyl-tRNA-synthetase YP_003302987 [555192:556539] 1	asnS	MHO_4490	ns	no change	1	ns	no change	1	ns	no change	1
477	MHOM11217T84	NC_013511 Exodeoxyribonuclease V subunit alpha YP_003302958 [520797:523041] 1	recD	MHO_4200	0.0367935	down	-1.40085	ns	no change	1	ns	no change	1
478	MHOM10473T82	NC_013511 hypothetical protein YP_003302876 [398461:400204] -1		MHO_3380	ns	no change	1	ns	no change	1	0.0372423	down	-1.65176
479	MHOM00037T88	NC_013511 hypothetical protein YP_003302786 [302398:303343] -1		MHO_2490	ns	no change	1	0.0056019	down	-2.85614	ns	no change	1
480	MHOM10565T85	NC_013511 hypothetical protein YP_003302615 [100916:103067] -1		MHO_0780	ns	no change	1	ns	no change	1	0.0283305	down	-3.32965
481	MHOM04058T84	NC_013511 hypothetical protein YP_003302594 [76849:77542] 1		MHO_0570	ns	no change	1	ns	no change	1	0.00116115	down	-3.62154
482	MHOM12505T80	NC_013511 Lmp related protein YP_003302966 [531774:533220] -1		MHO_4280	ns	no change	1	0.0238411	up	1.68526	ns	no change	1
483	MHOM05702T82	NC_013511 transcription elongation protein NusA YP_003303062 [654054:655695] 1	nusA	MHO_5250	ns	no change	1	0.0497045	down	-1.86183	0.00223297	down	-3.1295
484	MHOM08629T81	F807DRAFT_scaffold00017.17 Putative mycoplasma lipoprotein, C-terminal region/Mycoplasma MG185/MG260 protein [1186:2500] -1		F807DRAFT_00619	ns	no change	1	ns	no change	1	0.00972497	down	-3.05957
485	MHOM11385T80	NC_013511 hypothetical protein YP_003302854 [374653:375550] -1		MHO_3160	ns	no change	1	ns	no change	1	ns	no change	1
486	MHOM01818T80	NC_013511 DNA polymerase III subunit gamma and tau YP_003302632 [122627:124631] 1	dnaX	MHO_0950	0.00953134	down	-1.76959	0.000949801	down	-3.3692	ns	no change	1
487	MHOM01077T82	NC_013511 hypothetical protein YP_003302620 [108485:109145] -1		MHO_0830	ns	no change	1	0.0062358	down	-2.82356	0.00470235	down	-3.57069
488	MHOM03860T89	NC_013511 Large-conductance mechanosensitive channel YP_003302602 [85462:85981] -1	mscL	MHO_0650	ns	no change	1	ns	no change	1	0.0163464	down	-2.14298
489	MHOM07786T89	NC_013511 hypothetical protein YP_003302857 [377532:379845] -1		MHO_3190	ns	no change	1	0.00177007	up	2.83301	ns	no change	1
490	MHOM07277T83	NC_013511 hypothetical protein YP_003302978 [544119:544971] -1		MHO_4400	ns	no change	1	ns	no change	1	ns	no change	1
491	MHOM02663T82	NC_013511 hypothetical protein YP_003302855 [375551:376055] -1		MHO_3170	ns	no change	1	ns	no change	1	ns	no change	1
492	MHOM07258T81	NC_013511 hypothetical protein YP_003302938 [494688:494928] -1		MHO_4000	ns	no change	1	ns	no change	1	ns	no change	1
493	MHOM08891T83	NC_013511 ABC transporter permease protein YP_003302901 [438408:440082] 1		MHO_3630	ns	no change	1	ns	no change	1	ns	no change	1
494	MHOM11420T82	NC_013511 DNA polymerase III subunit beta YP_003302542 [4211:5309] 1	dnaN	MHO_0050	0.0045622	down	-2.11385	0.000527574	down	-5.06358	0.00529052	down	-2.65791
495	MHOM13503T80	NC_013511 hypothetical protein YP_003303018 [600893:601334] 1		MHO_4800	ns	no change	1	ns	no change	1	ns	no change	1
496	MHOM03404T80	NC_013511 ribosomal large subunit pseudouridine synthase D YP_003302678 [167705:168599] 1	rluD	MHO_1410	ns	no change	1	ns	no change	1	ns	no change	1
497	MHOM08349T79	NC_013511 hypothetical protein YP_003302608 [90943:91756] 1		MHO_0710	ns	no change	1	ns	no change	1	ns	no change	1
498	MHOM02216T83	NC_013511 Pyruvate kinase YP_003302956 [517787:519209] 1	pyk	MHO_4180	ns	no change	1	ns	no change	1	ns	no change	1
499	MHOM00364T79	NC_013511 hypothetical protein YP_003302976 [542350:542728] -1		MHO_4380	ns	no change	1	ns	no change	1	ns	no change	1
500	MHOM11551T85	NC_013511 ABC transporter permease protein YP_003302613 [98183:99161] 1		MHO_0760	0.00387263	down	-2.07105	ns	no change	1	0.00722019	up	2.31639
501	MHOM11784T82	NC_013511 Cytidylate kinase YP_003302704 [202822:203506] 1	cmk	MHO_1670	ns	no change	1	ns	no change	1	ns	no change	1
502	MHOM13527T83	NC_013511 ribonuclease P protein component YP_003302539 [1969:2299] -1	rnpA	MHO_0020	ns	no change	1	0.0118212	down	-1.71312	0.0282439	down	-1.6426
503	MHOM04290T83	NC_013511 hypothetical protein YP_003302568 [32487:33957] 1		MHO_0310	ns	no change	1	0.0149413	up	1.98738	ns	no change	1
504	MHOM08881T84	NC_013511 Aspartyl/glutamyl-tRNA(Asn/gln)amidotransferase subunit B YP_003302582 [54874:56296] 1	gatB	MHO_0450	ns	no change	1	ns	no change	1	ns	no change	1
505	MHOM04878T80	NC_013511 Peptide chain release factor 1 YP_003302697 [191255:192335] 1	prfA	MHO_1600	ns	no change	1	ns	no change	1	ns	no change	1
506	MHOM02839T82	NC_013511 Oligoendopeptidase F YP_003302905 [446608:448444] -1	pepF	MHO_3670	ns	no change	1	ns	no change	1	0.00228532	down	-4.76421
507	MHOM06582T83	NC_013511 Topoisomerase IV subunit A YP_003303049 [633433:636235] -1	parC	MHO_5120	0.00841543	down	-2.13212	0.00387074	down	-2.42785	ns	no change	1
508	MHOM12766T83	NC_013511 hypothetical protein YP_003302637 [127063:127777] 1		MHO_1000	ns	no change	1	0.0156024	down	-2.00673	ns	no change	1
509	MHOM02026T82	F807DRAFT_scaffold00007.7 Predicted amino acid racemase [843:1914] 1		F807DRAFT_00438	ns	no change	1	ns	no change	1	ns	no change	1
510	MHOM13334T87	NC_013511 hypothetical protein YP_003302637 [127063:127777] 1		MHO_1000	ns	no change	1	0.0225769	down	-1.86232	ns	no change	1
511	MHOM01500T86	NC_013511 DNA-directed RNA polymerase subunit alpha YP_003302810 [332657:333692] -1	rpoA	MHO_2730	ns	no change	1	ns	no change	1	ns	no change	1
512	MHOM13537T81	NC_013511 30S ribosomal protein S2 YP_003303038 [621039:621939] 1	rpsB	MHO_5000	ns	no change	1	ns	no change	1	ns	no change	1
513	MHOM07413T81	NC_013511 ATP synthase subunit alpha YP_003302561 [23180:24764] 1	atpA	MHO_0240	ns	no change	1	ns	no change	1	ns	no change	1
514	MHOM03203T82	NC_013511 50S ribosomal protein L34 YP_003302540 [2326:2473] -1	rpmH	MHO_0030	ns	no change	1	ns	no change	1	ns	no change	1
515	MHOM00630T80	F807DRAFT_scaffold00005.5 ATP-dependent Lon protease, bacterial type [49938:50940] 1		F807DRAFT_00391	0.0436405	up	1.48865	0.0138226	up	2.00005	ns	no change	1
516	MHOM02536T80	NC_013511 glucan 1,6-alpha-glucosidase YP_003302742 [243501:244983] 1	dexB	MHO_2050	ns	no change	1	ns	no change	1	0.0283354	up	1.71098
517	MHOM00334T86	NC_013511 hypothetical protein YP_003303068 [660493:661471] 1		MHO_5310	ns	no change	1	ns	no change	1	ns	no change	1
518	MHOM08864T79	NC_013511 glutamyl-tRNA synthetase YP_003302977 [542708:544106] -1	gltX	MHO_4390	ns	no change	1	ns	no change	1	ns	no change	1
519	MHOM05494T79	NC_013511 Truncated integrase-recombinase protein YP_003302793 [309080:309572] 1		MHO_2560	ns	no change	1	ns	no change	1	ns	no change	1
520	MHOM00958T78	F807DRAFT_scaffold00001.1 hypothetical protein [95536:95734] -1		F807DRAFT_00088	ns	no change	1	ns	no change	1	ns	no change	1
521	MHOM13107T79	NC_013511 hypothetical protein YP_003302715 [215892:216204] -1		MHO_1780	ns	no change	1	ns	no change	1	ns	no change	1
522	MHOM05809T84	NC_013511 SsrA-binding protein YP_003302728 [230141:230573] 1	smpB	MHO_1910	ns	no change	1	ns	no change	1	ns	no change	1
523	MHOM09814T85	NC_013511 hypothetical protein YP_003302587 [64727:65138] 1		MHO_0500	0.0395308	up	1.8071	0.00905807	up	2.50239	ns	no change	1
524	MHOM04982T85	NC_013511 GTP-binding protein engA YP_003302705 [203492:204818] 1	engA	MHO_1680	ns	no change	1	ns	no change	1	ns	no change	1
525	MHOM01631T83	NC_013511 P75 related protein, predicted lipoprotein YP_003302848 [362739:364401] -1		MHO_3100	ns	no change	1	ns	no change	1	ns	no change	1
526	MHOM03357T87	NC_013511 Proline iminopeptidase YP_003303056 [643623:644568] 1	pip	MHO_5190	ns	no change	1	ns	no change	1	ns	no change	1
527	MHOM05760T82	NC_013511 Vacb-like ribonuclease II YP_003302727 [227919:230073] 1	vacB	MHO_1900	0.0329475	down	-1.42191	ns	no change	1	ns	no change	1
528	MHOM02904T85	NC_013511 Hemolysin A YP_003302659 [150009:150744] 1	tlyA	MHO_1220	0.028764	down	-1.61044	0.0264832	down	-2.1502	ns	no change	1
529	MHOM09427T88	NC_013511 hypothetical protein YP_003302583 [56288:57395] 1		MHO_0460	0.0376681	down	-1.62219	ns	no change	1	ns	no change	1
530	MHOM12176T83	F807DRAFT_scaffold00014.14 hypothetical protein [10439:10832] 1		F807DRAFT_00609	ns	no change	1	ns	no change	1	ns	no change	1
531	MHOM03570T84	F807DRAFT_scaffold00004.4 hypothetical protein [476:1196] 1		F807DRAFT_00312	ns	no change	1	ns	no change	1	ns	no change	1
532	MHOM06527T81	NC_013511 hypothetical protein YP_003302948 [507633:508536] -1		MHO_4100	ns	no change	1	ns	no change	1	ns	no change	1
533	MHOM02325T83	NC_013511 hypothetical protein YP_003302773 [287957:288761] 1		MHO_2360	ns	no change	1	ns	no change	1	ns	no change	1
534	MHOM05198T85	NC_013511 Carbamate kinase YP_003302600 [83288:84224] -1	arcC	MHO_0630	ns	no change	1	0.0484738	down	-1.44292	ns	no change	1
535	MHOM01752T81	NC_013511 Type III restriction enzyme YP_003302549 [10419:12873] -1		MHO_0120	ns	no change	1	0.0465551	up	1.81394	ns	no change	1
536	MHOM10630T78	F807DRAFT_scaffold00001.1 LMP repeated region [70031:73514] 1		F807DRAFT_00069	ns	no change	1	ns	no change	1	0.00162051	up	5.8314
537	MHOM11783T80	NC_013511 hypothetical protein YP_003302779 [296838:297390] -1		MHO_2420	ns	no change	1	ns	no change	1	ns	no change	1
538	MHOM01494T83	NC_013511 Type I restriction-modification system endonuclease YP_003303061 [650907:653991] 1	hsdR	MHO_5240	ns	no change	1	ns	no change	1	ns	no change	1
539	MHOM01898T78	NC_013511 P75 related protein, predicted lipoprotein YP_003302848 [362739:364401] -1		MHO_3100	ns	no change	1	ns	no change	1	ns	no change	1
540	MHOM11770T84	NC_013511 putative oligopeptide transport ATP-binding protein YP_003302691 [183950:185117] 1	oppD	MHO_1540	ns	no change	1	ns	no change	1	ns	no change	1
541	MHOM09917T82	Mycoplasma hominis P100, oppB, oppC, oppD, oppF genes		FBG_P100v1	ns	no change	1	ns	no change	1	0.0373008	up	2.5211
542	MHOM02749T82	F807DRAFT_scaffold00013.13 Integrase core domain [12827:13283] -1		F807DRAFT_00596	ns	no change	1	ns	no change	1	0.00781439	up	2.18667
543	MHOM04779T83	F807DRAFT_scaffold00016.16 Uncharacterized protein conserved in bacteria (DUF2179) [2268:2760] -1		F807DRAFT_00617	ns	no change	1	ns	no change	1	ns	no change	1
544	MHOM09379T85	NC_013511 glutamyl-tRNA(gln)amidotransferase subunit A YP_003302581 [53553:54882] 1	gatA	MHO_0440	ns	no change	1	ns	no change	1	0.00329969	up	2.97796
545	MHOM13512T78	NC_013511 hypothetical protein YP_003302618 [106535:107381] -1		MHO_0810	0.0439302	up	1.8272	ns	no change	1	ns	no change	1
546	MHOM10671T80	NC_013511 Guanylate kinase YP_003303024 [605445:606069] 1	gmk	MHO_4860	ns	no change	1	ns	no change	1	ns	no change	1
547	MHOM10067T86	NC_013511 Lysyl-tRNA synthetase YP_003302942 [498043:499510] -1	lysS	MHO_4040	ns	no change	1	0.0239208	up	1.58002	ns	no change	1
548	MHOM02579T82	NC_013511 50S ribosomal protein L34 YP_003302540 [2326:2473] -1	rpmH	MHO_0030	ns	no change	1	ns	no change	1	ns	no change	1
549	MHOM09539T83	NC_013511 ATP synthase subunit alpha YP_003302851 [370589:372128] -1	atpA	MHO_3130	ns	no change	1	ns	no change	1	0.0262949	up	3.77556
550	MHOM11063T82	NC_013511 seryl-tRNA synthetase YP_003302957 [519364:520630] -1	serS	MHO_4190	ns	no change	1	0.0107606	up	2.22428	ns	no change	1
551	MHOM01273T79	NC_013511 Protein-export membrane protein YP_003302723 [221894:224591] 1	secD	MHO_1860	0.0389866	down	-1.54495	ns	no change	1	0.00758156	down	-2.66535
552	MHOM05550T85	F807DRAFT_scaffold00004.4 thymidine phosphorylase (EC 2.4.2.4) [50374:51673] 1		F807DRAFT_00349	ns	no change	1	ns	no change	1	ns	no change	1
553	MHOM05938T81	NC_013511 tRNA/rRNA methyltransferase YP_003302774 [288830:289556] 1		MHO_2370	0.0460794	up	1.35979	0.0237581	up	1.6959	ns	no change	1
554	MHOM08258T81	NC_013511 30S ribosomal protein S13 YP_003302812 [334098:334467] -1	rpsM	MHO_2750	ns	no change	1	0.0177242	up	1.67032	0.0255616	up	2.2236
555	MHOM07089T82	NC_013511 ABC transporter permease protein YP_003302613 [98183:99161] 1		MHO_0760	0.00225793	down	-2.03905	ns	no change	1	0.00717446	up	2.24214
556	MHOM02022T80	NC_013511 hypothetical protein YP_003302776 [290491:295210] -1		MHO_2390	ns	no change	1	0.00426932	up	2.60865	0.0121083	up	2.54727
557	MHOM12058T83	gi 2911534:3532-4677 Mycoplasma hominis P100, oppB, oppC, oppD, oppF genes		FBG_P100v3	0.0162819	down	-1.68754	0.00208687	down	-2.50209	0.0231175	down	-1.76576
558	MHOM08614T78	NC_013511 glutamyl-tRNA synthetase YP_003302977 [542708:544106] -1	gltX	MHO_4390	ns	no change	1	ns	no change	1	ns	no change	1
559	MHOM10822T82	NC_013511 hypothetical protein YP_003302615 [100916:103067] -1		MHO_0780	ns	no change	1	0.029422	up	2.89278	ns	no change	1
560	MHOM04201T85	NC_013511 hypothetical protein YP_003303055 [641866:643609] 1		MHO_5180	ns	no change	1	ns	no change	1	ns	no change	1
561	MHOM04748T81	F807DRAFT_scaffold00001.1 Holliday junction DNA helicase subunit RuvA [50302:50857] -1		F807DRAFT_00047	ns	no change	1	ns	no change	1	ns	no change	1
562	MHOM02735T86	NC_013511 50S ribosomal protein L21 YP_003302803 [317025:317328] -1	rplU	MHO_2660	0.0306008	up	1.54452	0.00179204	up	3.15063	0.0177032	up	1.93543
563	MHOM07887T83	NC_013511 Lmp related protein YP_003302911 [456308:458393] -1		MHO_3730	ns	no change	1	ns	no change	1	0.0231212	up	1.90299
564	MHOM10495T81	NC_013511 DNA-dependent RNA polymerase subunit beta YP_003302805 [322349:325949] -1	rpoB	MHO_2680	ns	no change	1	0.0113859	up	1.82186	0.0388521	up	1.64889
565	MHOM12379T83	NC_013511 NAD()-dependent DNA ligase YP_003302737 [237805:239812] 1	ligA	MHO_2000	0.00664947	down	-1.7203	ns	no change	1	ns	no change	1
566	MHOM05981T84	NC_013511 hypothetical protein YP_003303071 [663401:664412] -1		MHO_5340	ns	no change	1	0.00932256	up	2.16024	ns	no change	1
567	MHOM00032T82	NC_013511 hypothetical protein YP_003302646 [137780:139010] 1		MHO_1090	ns	no change	1	0.0465403	up	1.45159	ns	no change	1
568	MHOM05971T80	NC_013511 hypothetical protein YP_003303067 [659931:660363] 1		MHO_5300	ns	no change	1	ns	no change	1	ns	no change	1
569	MHOM11540T82	NC_013511 Arginyl-tRNA synthetase YP_003302597 [79635:81267] -1	argS	MHO_0600	ns	no change	1	ns	no change	1	ns	no change	1
570	MHOM09464T82	NC_013511 Protein phosphatase YP_003303025 [606072:606828] 1		MHO_4870	ns	no change	1	ns	no change	1	ns	no change	1
571	MHOM04605T83	NC_013511 DNA topoisomerase I YP_003302700 [194377:196216] 1	topA	MHO_1630	ns	no change	1	ns	no change	1	ns	no change	1
572	MHOM08662T83	NC_013511 GTP-binding protein Obg YP_003302675 [164313:165588] 1	obg	MHO_1380	0.0428452	down	-1.37928	0.0199978	down	-1.70584	ns	no change	1
573	MHOM01981T84	NC_013511 Foramidopyrimidine-DNA glycosylase YP_003302924 [476710:477538] -1	mutM	MHO_3860	ns	no change	1	ns	no change	1	ns	no change	1
574	MHOM12080T87	NC_013511 Aminopeptidase (Leucine aminopeptidase) YP_003302969 [535814:537179] -1	pepA	MHO_4310	ns	no change	1	ns	no change	1	ns	no change	1
575	MHOM05999T81	NC_013511 hypothetical protein YP_003302644 [133245:133620] 1		MHO_1070	ns	no change	1	ns	no change	1	ns	no change	1
576	MHOM05855T87	NC_013511 GTP-binding protein YP_003302593 [75417:76521] 1		MHO_0560	ns	no change	1	ns	no change	1	ns	no change	1
577	MHOM07073T85	F807DRAFT_scaffold00008.8 Nuclease-related domain [26601:27294] 1		F807DRAFT_00497	ns	no change	1	0.033076	up	2.24984	0.00147432	up	4.2835
578	MHOM07968T78	NC_013511 holliday junction DNA helicase ruvA YP_003302721 [220286:220907] 1	ruvA	MHO_1840	ns	no change	1	ns	no change	1	ns	no change	1
579	MHOM00252T81	NC_013511 Cysteinyl-tRNA synthetase YP_003302598 [81321:82527] 1	cysS	MHO_0610	ns	no change	1	ns	no change	1	ns	no change	1
580	MHOM05548T80	NC_013511 Spermidine/putrescine ABC transporter permease PotC YP_003302985 [552472:553312] 1	potC	MHO_4470	0.0441032	down	-1.47286	0.00480712	down	-2.31772	ns	no change	1
581	MHOM07219T79	NC_013511 ABC transporter, ATP-binding protein YP_003302769 [282065:283850] -1		MHO_2320	ns	no change	1	ns	no change	1	ns	no change	1
582	MHOM12332T78	NC_013511 hypothetical protein YP_003302553 [16756:17218] -1		MHO_0160	ns	no change	1	ns	no change	1	ns	no change	1
583	MHOM10253T86	NC_013511 hypothetical protein YP_003303053 [640345:640834] 1		MHO_5160	0.0204049	down	-1.60304	ns	no change	1	0.0276011	up	2.38432
584	MHOM07893T83	NC_013511 hypothetical protein YP_003303068 [660493:661471] 1		MHO_5310	ns	no change	1	ns	no change	1	ns	no change	1
585	MHOM11495T85	NC_013511 hypothetical protein YP_003302610 [94305:95271] 1		MHO_0730	0.00660079	down	-2.27794	ns	no change	1	0.0125605	up	2.1945
586	MHOM07149T83	F807DRAFT_scaffold00005.5 GDSL-like Lipase/Acylhydrolase family [20022:28038] -1		F807DRAFT_00372	ns	no change	1	0.0120724	up	2.71822	ns	no change	1
587	MHOM10945T80	NC_013511 hypothetical protein YP_003302765 [277097:278165] -1		MHO_2280	ns	no change	1	ns	no change	1	0.00596357	up	3.94166
588	MHOM06777T85	NC_013511 putative oligopeptide transport ATP-binding protein YP_003302692 [185109:187638] 1	oppF	MHO_1550	ns	no change	1	ns	no change	1	ns	no change	1
589	MHOM08696T86	NC_013511 Ornithine carbamoyltransferase, catabolic YP_003302601 [84225:85269] -1	arcB	MHO_0640	0.043914	down	-1.40913	0.011737	down	-1.74742	ns	no change	1
590	MHOM03982T84	NC_013511 Arginyl-tRNA synthetase YP_003302597 [79635:81267] -1	argS	MHO_0600	ns	no change	1	ns	no change	1	ns	no change	1
591	MHOM03908T85	NC_013511 30S ribosomal protein S18 YP_003302651 [142115:142415] 1	rpsR	MHO_1140	ns	no change	1	ns	no change	1	ns	no change	1
592	MHOM08354T83	NC_013511 Isoleucyl-tRNA synthetase YP_003302843 [353161:355828] -1	ileS	MHO_3050	0.00368873	down	-1.8829	ns	no change	1	ns	no change	1
593	MHOM10912T84	NC_013511 riboflavin biosynthesis protein YP_003302775 [289555:290428] 1	ribF	MHO_2380	ns	no change	1	ns	no change	1	0.0193913	down	-2.23907
594	MHOM10944T78	NC_013511 Protein mraZ YP_003302767 [279072:279513] -1	mraZ	MHO_2300	ns	no change	1	ns	no change	1	ns	no change	1
595	MHOM05043T85	NC_013511 hypothetical protein YP_003302858 [379874:382301] -1		MHO_3200	ns	no change	1	0.00170558	down	-2.7227	ns	no change	1
596	MHOM07711T81	NC_013511 Hemolysin A YP_003302659 [150009:150744] 1	tlyA	MHO_1220	0.0446959	down	-1.58951	ns	no change	1	ns	no change	1
597	MHOM02486T85	NC_013511 DNA methylase YP_003302673 [161922:162705] 1		MHO_1360	ns	no change	1	ns	no change	1	ns	no change	1
598	MHOM02960T85	NC_013511 hypothetical protein YP_003302876 [398461:400204] -1		MHO_3380	ns	no change	1	ns	no change	1	ns	no change	1
599	MHOM00545T78	NC_013511 ribonuclease P protein component YP_003302539 [1969:2299] -1	rnpA	MHO_0020	ns	no change	1	0.032066	down	-1.51819	ns	no change	1
600	MHOM10881T84	NC_013511 ATP-dependent protease La YP_003302945 [502760:505244] -1	lon	MHO_4070	ns	no change	1	ns	no change	1	ns	no change	1
601	MHOM06801T78	F807DRAFT_scaffold00002.2 hypothetical protein [59885:60776] -1		F807DRAFT_00226	ns	no change	1	ns	no change	1	ns	no change	1
602	MHOM08162T85	F807DRAFT_scaffold00005.5 phosphoglycerate kinase (EC 2.7.2.3) [45582:46776] -1		F807DRAFT_00387	ns	no change	1	ns	no change	1	ns	no change	1
603	MHOM00281T83	NC_013511 GTP-binding Era-like protein YP_003302981 [547623:548508] 1	era	MHO_4430	ns	no change	1	0.00111213	down	-3.47392	ns	no change	1
604	MHOM09713T88	NC_013511 Protein phosphatase YP_003303025 [606072:606828] 1		MHO_4870	ns	no change	1	ns	no change	1	ns	no change	1
605	MHOM09795T83	NC_013511 hypothetical protein YP_003302952 [513670:514477] -1		MHO_4140	ns	no change	1	ns	no change	1	ns	no change	1
606	MHOM02707T78	Mycoplasma hominis vaa gene, category 4, strain 2101, partial		CustVAA	ns	no change	1	ns	no change	1	ns	no change	1
607	MHOM07361T82	NC_013511 Cell division protein ftsH YP_003302961 [524570:526790] 1	ftsH	MHO_4230	ns	no change	1	ns	no change	1	ns	no change	1
608	MHOM04394T84	NC_013511 holliday junction DNA helicase ruvB YP_003302722 [220881:221835] 1	ruvB	MHO_1850	ns	no change	1	ns	no change	1	ns	no change	1
609	MHOM10066T78	NC_013511 hypothetical protein YP_003302652 [142814:143195] 1		MHO_1150	ns	no change	1	ns	no change	1	ns	no change	1
610	MHOM10001T83	NC_013511 30S ribosomal protein S7 YP_003302683 [172058:172529] 1	rpsG	MHO_1460	ns	no change	1	0.0150487	down	-1.85091	ns	no change	1
611	MHOM12680T78	NC_013511 hypothetical protein YP_003302853 [374193:374676] -1		MHO_3150	ns	no change	1	ns	no change	1	ns	no change	1
612	MHOM07197T82	F807DRAFT_scaffold00008.8 Exopolyphosphatase-related proteins [11196:12183] 1		F807DRAFT_00480	ns	no change	1	ns	no change	1	ns	no change	1
613	MHOM03578T85	NC_013511 Cation-transporting P-ATPase YP_003302894 [429289:432100] -1	mgtA	MHO_3560	ns	no change	1	ns	no change	1	ns	no change	1
614	MHOM10857T83	NC_013511 hypothetical protein YP_003302680 [169665:170841] 1		MHO_1430	ns	no change	1	0.0493385	down	-1.53297	ns	no change	1
615	MHOM12941T85	NC_013511 hypothetical protein YP_003302740 [241712:242444] -1		MHO_2030	ns	no change	1	0.011234	up	1.76107	ns	no change	1
616	MHOM09002T79	NC_013511 hypothetical protein YP_003302596 [79232:79529] 1		MHO_0590	0.0072916	up	1.88223	0.0452742	up	1.54564	ns	no change	1
617	MHOM08302T82	F807DRAFT_scaffold00005.5 hypothetical protein [18482:19991] 1		F807DRAFT_00371	0.00722872	up	1.7759	0.00239283	up	2.23975	ns	no change	1
618	MHOM08020T83	NC_013511 translation initiation factor IF-3 YP_003302664 [154745:155435] 1	infC	MHO_1270	ns	no change	1	0.0345483	up	1.46704	0.0179567	down	-1.8101
619	MHOM06718T82	NC_013511 hypothetical protein YP_003302784 [299958:301239] -1		MHO_2470	ns	no change	1	0.000858579	down	-3.79789	0.00225198	down	-3.0504
620	MHOM03588T78	NC_013511 tRNA(Ile)-lysidine synthase YP_003302960 [523587:524523] 1	tilS	MHO_4220	ns	no change	1	ns	no change	1	0.0162127	up	2.98357
621	MHOM12877T82	NC_013511 glutamyl-tRNA(gln)amidotransferase subunit A YP_003302581 [53553:54882] 1	gatA	MHO_0440	ns	no change	1	0.00918768	down	-1.94838	ns	no change	1
622	MHOM13705T87	NC_013511 Arginyl-tRNA synthetase YP_003302597 [79635:81267] -1	argS	MHO_0600	ns	no change	1	ns	no change	1	ns	no change	1
623	MHOM13314T82	NC_013511 XAA-Pro dipeptidase YP_003302749 [255086:256133] 1	pepQ	MHO_2120	ns	no change	1	0.029474	down	-1.62217	0.0117207	down	-2.30961
624	MHOM01886T87	NC_013511 50S ribosomal protein L5 YP_003302824 [340363:340927] -1	rplE	MHO_2860	ns	no change	1	0.0374278	up	1.45735	ns	no change	1
625	MHOM04814T87	NC_013511 ATP synthase subunit B YP_003302559 [22045:22627] 1	atpF	MHO_0220	ns	no change	1	ns	no change	1	ns	no change	1
626	MHOM06753T79	NC_013511 Putative holliday junction resolvase YP_003302669 [159900:160335] 1		MHO_1320	0.0317811	down	-1.41695	ns	no change	1	ns	no change	1
627	MHOM12499T83	NC_013511 Oligopeptide transport system permease protein YP_003302690 [182674:183949] 1	oppC	MHO_1530	0.0135813	down	-1.74081	0.00297297	down	-2.41133	0.0183531	down	-1.88222
628	MHOM09879T89	NC_013511 methylenetetrahydrofolate dehydrogenase YP_003302729 [231337:232216] 1	folD	MHO_1920	ns	no change	1	ns	no change	1	ns	no change	1
629	MHOM10449T83	NC_013511 30S ribosomal protein S3 YP_003302830 [342556:343288] -1	rpsC	MHO_2920	ns	no change	1	ns	no change	1	ns	no change	1
630	MHOM05572T83	NC_013511 phosphopentomutase YP_003302955 [516299:517496] -1	deoB	MHO_4170	ns	no change	1	ns	no change	1	ns	no change	1
631	MHOM06846T78	F807DRAFT_scaffold00011.11 hypothetical protein [10613:11318] -1		F807DRAFT_00561	ns	no change	1	ns	no change	1	0.0307992	down	-3.42045
632	MHOM06726T81	NC_013511 30S ribosomal protein S9 YP_003302760 [268767:269166] -1	rpsI	MHO_2230	ns	no change	1	ns	no change	1	ns	no change	1
633	MHOM03935T81	NC_013511 ribosomal large subunit pseudouridine synthase C YP_003302579 [52405:53242] 1	rluC	MHO_0420	ns	no change	1	0.00845683	down	-1.8012	ns	no change	1
634	MHOM11423T82	NC_013511 LicA-like protein YP_003302915 [463285:464035] 1	licA	MHO_3770	0.00203438	down	-2.48337	0.00766405	down	-2.38069	ns	no change	1
635	MHOM10231T81	NC_013511 Preprotein translocase secY subunit YP_003302817 [336242:337712] -1	secY	MHO_2790	ns	no change	1	ns	no change	1	ns	no change	1
636	MHOM01482T81	NC_013511 Oligopeptide transport system permease protein YP_003302711 [210655:211621] 1	oppB	MHO_1740	ns	no change	1	ns	no change	1	ns	no change	1
637	MHOM08191T85	NC_013511 translation initiation factor IF-3 YP_003302664 [154745:155435] 1	infC	MHO_1270	ns	no change	1	0.0495125	up	1.50681	0.0378414	down	-1.84982
638	MHOM06065T81	NC_013511 hypothetical protein YP_003302801 [315837:316719] 1		MHO_2640	ns	no change	1	ns	no change	1	0.0111765	down	-2.19848
639	MHOM07511T84	NC_013511 50S ribosomal protein L14 YP_003302826 [341278:341647] -1	rplN	MHO_2880	ns	no change	1	ns	no change	1	ns	no change	1
640	MHOM08538T87	NC_013511 DNA polymerase III subunit alpha YP_003302950 [509773:512764] 1	dnaE	MHO_4120	0.00212958	down	-2.13429	0.00946629	down	-1.93765	0.0199481	down	-1.76473
641	MHOM06758T79	NC_013511 segregation and condensation protein A YP_003302577 [50972:51797] 1	scpA	MHO_0400	ns	no change	1	ns	no change	1	ns	no change	1
642	MHOM13051T79	NC_013511 DNA-directed RNA polymerase subunit alpha YP_003302810 [332657:333692] -1	rpoA	MHO_2730	ns	no change	1	ns	no change	1	ns	no change	1
643	MHOM07525T79	NC_013511 hypothetical protein YP_003302556 [20416:20875] 1		MHO_0190	ns	no change	1	ns	no change	1	ns	no change	1
644	MHOM13043T82	F807DRAFT_scaffold00022.22 Leucine rich repeats (6 copies) [0:1242] -1		F807DRAFT_00628	ns	no change	1	ns	no change	1	0.0031957	down	-5.07691
645	MHOM02023T83	NC_013511 Type III restriction enzyme YP_003302549 [10419:12873] -1		MHO_0120	0.0301736	up	1.68038	0.00677574	up	2.89264	ns	no change	1
646	MHOM00626T83	NC_013511 phosphonates import ATP-binding protein phnC YP_003302895 [432290:433034] -1	phnC	MHO_3570	ns	no change	1	ns	no change	1	ns	no change	1
647	MHOM05239T78	F807DRAFT_scaffold00019.19 hypothetical protein [1342:1474] 1		F807DRAFT_00624	ns	no change	1	ns	no change	1	ns	no change	1
648	MHOM09937T86	gi 2911534:5955-7121 Mycoplasma hominis P100, oppB, oppC, oppD, oppF genes		FBG_P100v5	ns	no change	1	ns	no change	1	ns	no change	1
649	MHOM11196T78	NC_013511 Protein mraZ YP_003302767 [279072:279513] -1	mraZ	MHO_2300	ns	no change	1	ns	no change	1	ns	no change	1
650	MHOM00260T84	NC_013511 hypothetical protein YP_003302663 [153597:154680] 1		MHO_1260	ns	no change	1	ns	no change	1	ns	no change	1
651	MHOM05757T78	NC_013511 hypothetical protein YP_003303070 [662760:663402] -1		MHO_5330	ns	no change	1	ns	no change	1	ns	no change	1
652	MHOM12216T78	NC_013511 ATP synthase subunit epsilon YP_003302564 [27127:27505] 1	atpC	MHO_0270	ns	no change	1	ns	no change	1	ns	no change	1
653	MHOM06063T83	NC_013511 DNA methylase YP_003303023 [604839:605394] 1		MHO_4850	ns	no change	1	ns	no change	1	ns	no change	1
654	MHOM12033T86	NC_013511 putative oligopeptide transport ATP-binding protein YP_003302691 [183950:185117] 1	oppD	MHO_1540	ns	no change	1	ns	no change	1	ns	no change	1
655	MHOM07164T82	F807DRAFT_scaffold00019.19 hypothetical protein [1342:1474] 1		F807DRAFT_00624	ns	no change	1	0.00747228	up	2.78732	ns	no change	1
656	MHOM11631T84	NC_013511 50S ribosomal protein L13 YP_003302761 [269168:269603] -1	rplM	MHO_2240	ns	no change	1	ns	no change	1	ns	no change	1
657	MHOM10355T86	NC_013511 GTP-binding protein lepA YP_003302944 [500860:502660] -1	lepA	MHO_4060	ns	no change	1	ns	no change	1	ns	no change	1
658	MHOM06057T81	NC_013511 hypothetical protein YP_003302605 [88082:88340] -1		MHO_0680	0.0104082	up	2.99084	0.00352061	up	5.27557	ns	no change	1
659	MHOM11192T87	NC_013511 serine/threonine protein kinase YP_003303026 [606820:607837] 1	sps1	MHO_4880	ns	no change	1	0.0298275	up	1.9032	0.00113432	up	3.37252
660	MHOM00569T86	Mycoplasma hominis p50 gene variant, isolate no.3/8958		CustP50_v4	0.0446006	up	1.52696	0.00541507	up	2.31279	ns	no change	1
661	MHOM05729T83	F807DRAFT_scaffold00007.7 hypothetical protein [2256:3279] -1		F807DRAFT_00439	0.0210305	down	-1.60469	ns	no change	1	ns	no change	1
662	MHOM08419T82	NC_013511 50S ribosomal protein L32 YP_003302808 [332067:332265] -1	rpmF	MHO_2710	ns	no change	1	0.00981494	up	2.23899	ns	no change	1
663	MHOM13266T81	NC_013511 tRNA(Ile)-lysidine synthase YP_003302960 [523587:524523] 1	tilS	MHO_4220	0.0472121	down	-1.5311	0.00593609	down	-2.30349	ns	no change	1
664	MHOM06358T85	NC_013511 Topoisomerase IV subunit A YP_003303049 [633433:636235] -1	parC	MHO_5120	0.0119917	down	-2.27053	0.005424	down	-2.71015	ns	no change	1
665	MHOM00713T78	F807DRAFT_scaffold00001.1 hypothetical protein [95536:95734] -1		F807DRAFT_00088	ns	no change	1	ns	no change	1	ns	no change	1
666	MHOM07683T83	NC_013511 Cell division protein ftsH YP_003302961 [524570:526790] 1	ftsH	MHO_4230	ns	no change	1	ns	no change	1	ns	no change	1
667	MHOM08754T80	NC_013511 hypothetical protein YP_003302596 [79232:79529] 1		MHO_0590	0.0101122	up	1.63612	ns	no change	1	ns	no change	1
668	MHOM07467T82	F807DRAFT_scaffold00005.5 Adenine specific DNA methylase Mod [0:114] -1		F807DRAFT_00354	ns	no change	1	ns	no change	1	ns	no change	1
669	MHOM12063T84	NC_013511 Fatty acid/phospholipid synthesis protein YP_003303006 [582411:583419] 1	plsX	MHO_4680	ns	no change	1	ns	no change	1	ns	no change	1
670	MHOM07999T81	NC_013511 Carbamate kinase YP_003302600 [83288:84224] -1	arcC	MHO_0630	ns	no change	1	ns	no change	1	ns	no change	1
671	MHOM09357T82	NC_013511 hypothetical protein YP_003303022 [602565:604770] -1		MHO_4840	ns	no change	1	ns	no change	1	ns	no change	1
672	MHOM06554T84	NC_013511 Tryptophanyl-tRNA synthetase YP_003302643 [132063:133065] -1	trpS	MHO_1060	ns	no change	1	0.0381592	up	1.49798	ns	no change	1
673	MHOM02703T79	F807DRAFT_scaffold00001.1 Bacterial nucleoid DNA-binding protein [65039:65321] -1		F807DRAFT_00063	ns	no change	1	0.00211967	up	2.62173	ns	no change	1
674	MHOM01682T85	NC_013511 glycyl-tRNA synthetase YP_003302754 [261503:262880] -1	glyQS	MHO_2170	ns	no change	1	ns	no change	1	0.00390714	down	-4.29719
675	MHOM08523T79	NC_013511 methyltransferase gidB YP_003302892 [427514:428231] -1	gidB	MHO_3540	ns	no change	1	ns	no change	1	ns	no change	1
676	MHOM00203T82	NC_013511 Isoleucyl-tRNA synthetase YP_003302843 [353161:355828] -1	ileS	MHO_3050	0.00795011	down	-1.73936	0.0441955	down	-1.44175	ns	no change	1
677	MHOM02404T81	NC_013511 hypothetical protein YP_003302855 [375551:376055] -1		MHO_3170	ns	no change	1	ns	no change	1	ns	no change	1
678	MHOM02540T85	NC_013511 S-adenosylmethionine synthetase YP_003302902 [440376:441525] -1	metK	MHO_3640	ns	no change	1	0.0494805	up	1.5902	ns	no change	1
679	MHOM03864T85	NC_013511 Large-conductance mechanosensitive channel YP_003302602 [85462:85981] -1	mscL	MHO_0650	ns	no change	1	ns	no change	1	0.0218197	down	-2.32844
680	MHOM05844T81	NC_013511 hypothetical protein YP_003302794 [309706:310786] -1		MHO_2570	ns	no change	1	0.0242672	up	1.8088	ns	no change	1
681	MHOM08275T83	F807DRAFT_scaffold00008.8 type I site-specific deoxyribonuclease, HsdR family [640:2056] 1		F807DRAFT_00471	ns	no change	1	ns	no change	1	0.018927	up	1.92148
682	MHOM08871T83	NC_013511 ABC transporter ATP-binding protein YP_003302859 [382613:384227] 1		MHO_3210	ns	no change	1	0.00408104	up	2.32817	ns	no change	1
683	MHOM05507T78	NC_013511 holliday junction DNA helicase ruvA YP_003302721 [220286:220907] 1	ruvA	MHO_1840	ns	no change	1	ns	no change	1	ns	no change	1
684	MHOM03543T83	F807DRAFT_scaffold00002.2 hypothetical protein [109592:110036] 1		F807DRAFT_00266	ns	no change	1	0.00137343	up	2.85979	0.00485251	up	3.33782
685	MHOM08732T78	NC_013511 hypothetical protein YP_003302608 [90943:91756] 1		MHO_0710	ns	no change	1	ns	no change	1	ns	no change	1
686	MHOM12136T84	NC_013511 Valyl-tRNA synthetase YP_003302585 [60823:63343] 1	valS	MHO_0480	ns	no change	1	ns	no change	1	ns	no change	1
687	MHOM12035T86	NC_013511 thymidine phosphorylase YP_003302872 [394582:395881] -1	deoA	MHO_3340	ns	no change	1	ns	no change	1	ns	no change	1
688	MHOM04266T81	NC_013511 30S ribosomal protein S15 YP_003302759 [268252:268519] -1	rpsO	MHO_2220	0.0113877	up	1.62	0.0016071	up	2.75499	ns	no change	1
689	MHOM09328T84	NC_013511 glycerol-3-phosphate dehydrogenase [NAD(P)] YP_003302706 [204820:205804] 1	gpsA	MHO_1690	ns	no change	1	ns	no change	1	ns	no change	1
690	MHOM07183T84	NC_013511 ATP synthase subunit alpha YP_003302561 [23180:24764] 1	atpA	MHO_0240	ns	no change	1	ns	no change	1	ns	no change	1
691	MHOM06983T80	NC_013511 hypothetical protein YP_003302838 [348027:348828] -1		MHO_3000	ns	no change	1	0.00700717	up	1.99323	0.00368482	up	2.61344
692	MHOM04652T85	NC_013511 Potassium uptake protein KtrB YP_003302570 [42013:43561] -1	ktrB	MHO_0330	0.0040956	up	2.07851	0.0420398	down	-2.87537	0.00102108	up	4.28477
693	MHOM08425T83	F807DRAFT_scaffold00001.1 Bacterial nucleoid DNA-binding protein [65039:65321] -1		F807DRAFT_00063	ns	no change	1	ns	no change	1	0.0114261	down	-2.27432
694	MHOM00034T84	NC_013511 hypothetical protein YP_003302663 [153597:154680] 1		MHO_1260	0.0165062	down	-1.58758	0.0170612	down	-1.66681	ns	no change	1
695	MHOM02646T85	NC_013511 DNA gyrase subunit A YP_003302964 [528327:531063] 1	gyrA	MHO_4260	0.0430519	down	-1.43995	0.0455377	down	-1.48388	ns	no change	1
696	MHOM07880T82	NC_013511 ribose-5-phosphate isomerase YP_003302926 [478084:478552] 1	rpiB	MHO_3880	ns	no change	1	ns	no change	1	0.000198435	down	-9.154
697	MHOM06883T83	NC_013511 Deoxyguanosine kinase YP_003302730 [232314:232974] 1	dgk	MHO_1930	ns	no change	1	0.00158471	down	-2.48768	0.0330628	down	-3.1019
698	MHOM07505T86	NC_013511 hypothetical protein YP_003302685 [174710:175658] 1		MHO_1480	ns	no change	1	ns	no change	1	0.0311808	up	1.62247
699	MHOM09944T79	NC_013511 ABC transporter permease protein YP_003302891 [418990:427366] -1		MHO_3530	ns	no change	1	ns	no change	1	ns	no change	1
700	MHOM01382T83	NC_013511 ABC transporter ATP-binding protein YP_003303008 [584125:587062] 1		MHO_4700	ns	no change	1	0.0298438	up	1.60703	ns	no change	1
701	MHOM13546T85	NC_013511 translation initiation factor IF-2 YP_003303064 [655942:657760] 1	infB	MHO_5270	ns	no change	1	ns	no change	1	ns	no change	1
702	MHOM11875T82	NC_013511 hypothetical protein YP_003302882 [406869:408321] -1		MHO_3440	ns	no change	1	ns	no change	1	ns	no change	1
703	MHOM05021T83	NC_013511 hypothetical protein YP_003303045 [629278:629644] -1		MHO_5070	ns	no change	1	0.00748596	up	3.10257	ns	no change	1
704	MHOM04272T79	NC_013511 putative GTP-binding protein engB YP_003302932 [485405:485957] -1	engB	MHO_3940	ns	no change	1	ns	no change	1	ns	no change	1
705	MHOM01049T81	NC_013511 methionyl-tRNA synthetase YP_003302674 [162727:164293] 1	metG	MHO_1370	ns	no change	1	0.0270072	down	-4.90213	ns	no change	1
706	MHOM01321T82	NC_013511 ribosome recycling factor YP_003302999 [572051:572603] 1	frr	MHO_4610	ns	no change	1	0.0078761	down	-2.10092	ns	no change	1
707	MHOM11949T83	NC_013511 Aspartyl/glutamyl-tRNA(Asn/gln)amidotransferase subunit B YP_003302582 [54874:56296] 1	gatB	MHO_0450	0.0133775	down	-1.70057	0.0268802	down	-1.82881	ns	no change	1
708	MHOM10294T85	NC_013511 hypothetical protein YP_003302538 [0:1995] -1		MHO_0010	ns	no change	1	0.00720978	down	-1.82935	ns	no change	1
709	MHOM09928T82	NC_013511 hypothetical protein YP_003302776 [290491:295210] -1		MHO_2390	0.0288491	up	1.46278	0.00408258	up	2.78566	ns	no change	1
710	MHOM09336T82	Mycoplasma hominis p50 gene, category 1, strain PG21		CustP50_v13	ns	no change	1	0.00142912	up	2.77593	ns	no change	1
711	MHOM05865T82	NC_013511 Adenine phosphoribosyl transferase YP_003302906 [448443:448959] -1	apt	MHO_3680	ns	no change	1	ns	no change	1	0.0335016	down	-2.39107
712	MHOM10226T78	NC_013511 ribosomal large subunit pseudouridine synthase C YP_003302579 [52405:53242] 1	rluC	MHO_0420	ns	no change	1	ns	no change	1	ns	no change	1
713	MHOM03402T79	NC_013511 Histidyl-tRNA synthetase YP_003302724 [224605:225883] 1	hisS	MHO_1870	0.0253283	down	-1.45542	0.00243413	down	-4.88194	ns	no change	1
714	MHOM04412T83	NC_013511 hypothetical protein YP_003302867 [390747:390987] -1		MHO_3290	ns	no change	1	0.00402629	up	2.2924	0.0320131	up	1.744
715	MHOM11921T85	NC_013511 P120 YP_003302904 [442832:446069] -1	p120	MHO_3660	ns	no change	1	0.0374517	up	1.53252	0.00605242	up	2.87222
716	MHOM07533T78	NC_013511 hypothetical protein YP_003302935 [487439:487838] -1		MHO_3970	ns	no change	1	ns	no change	1	ns	no change	1
717	MHOM03602T80	NC_013511 hypothetical protein YP_003302633 [124654:124954] 1		MHO_0960	ns	no change	1	ns	no change	1	ns	no change	1
718	MHOM03818T81	NC_013511 Aminopeptidase C YP_003302572 [44517:45849] 1	pepC	MHO_0350	0.0321967	down	-1.59761	0.0334327	down	-1.60328	0.0103128	down	-6.25187
719	MHOM12674T78	NC_013511 hypothetical protein YP_003303029 [609350:610472] 1		MHO_4910	ns	no change	1	ns	no change	1	ns	no change	1
720	MHOM04631T83	NC_013511 hypothetical protein YP_003302928 [480052:481495] -1		MHO_3900	ns	no change	1	ns	no change	1	ns	no change	1
721	MHOM07954T78	NC_013511 Recombination protein recR YP_003302634 [124953:125544] 1	recR	MHO_0970	ns	no change	1	ns	no change	1	ns	no change	1
722	MHOM05278T83	NC_013511 Spermidine/putrescine ABC transporter permease PotC YP_003302985 [552472:553312] 1	potC	MHO_4470	0.0201826	down	-1.49284	0.00203396	down	-2.64775	ns	no change	1
723	MHOM00140T86	NC_013511 segregation and condensation protein B YP_003302578 [51786:52419] 1	scpB	MHO_0410	0.0248527	down	-1.56126	0.00646243	down	-2.05599	ns	no change	1
724	MHOM10711T86	NC_013511 S-adenosylmethionine synthetase YP_003302902 [440376:441525] -1	metK	MHO_3640	ns	no change	1	0.00796386	up	1.83576	ns	no change	1
725	MHOM07160T82	NC_013511 50S ribosomal protein L20 YP_003302666 [155662:156022] 1	rplT	MHO_1290	0.0374561	up	1.43118	0.0255958	up	1.57256	0.0215496	down	-2.19157
726	MHOM03111T83	NC_013511 hypothetical protein YP_003303053 [640345:640834] 1		MHO_5160	ns	no change	1	ns	no change	1	0.0357122	up	1.93706
727	MHOM10667T82	NC_013511 Inorganic pyrophosphatase YP_003302720 [219609:220158] -1	ppa	MHO_1830	0.00677114	up	1.85454	0.0021685	up	2.51096	ns	no change	1
728	MHOM02804T83	NC_013511 thioredoxin reductase YP_003302878 [400879:401815] -1	trxB	MHO_3400	ns	no change	1	0.0283919	up	2.12163	ns	no change	1
729	MHOM11041T86	NC_013511 DNA polymerase III subunit beta YP_003302542 [4211:5309] 1	dnaN	MHO_0050	0.00980157	down	-2.07993	0.0013786	down	-3.55806	0.00409996	down	-2.61053
730	MHOM03356T79	NC_013511 50S ribosomal protein L7/L12 YP_003302806 [326082:326457] -1	rplL	MHO_2690	ns	no change	1	ns	no change	1	ns	no change	1
731	MHOM09873T81	NC_013511 30S ribosomal protein S8 YP_003302822 [339753:340167] -1	rpsH	MHO_2840	ns	no change	1	ns	no change	1	ns	no change	1
732	MHOM01714T81	NC_013511 hypothetical protein YP_003302923 [476464:476710] -1		MHO_3850	ns	no change	1	ns	no change	1	ns	no change	1
733	MHOM05023T83	F807DRAFT_scaffold00002.2 DNA polymerase III catalytic subunit, PolC type [96011:100325] 1		F807DRAFT_00258	ns	no change	1	ns	no change	1	0.0105726	down	-2.13064
734	MHOM03733T82	NC_013511 methionyl-tRNA synthetase YP_003302674 [162727:164293] 1	metG	MHO_1370	ns	no change	1	0.0454751	down	-1.88086	ns	no change	1
735	MHOM07580T79	NC_013511 hypothetical protein YP_003302853 [374193:374676] -1		MHO_3150	ns	no change	1	ns	no change	1	ns	no change	1
736	MHOM01463T83	NC_013511 hypothetical protein YP_003302923 [476464:476710] -1		MHO_3850	ns	no change	1	ns	no change	1	ns	no change	1
737	MHOM07135T79	F807DRAFT_scaffold00001.1 Uncharacterized protein conserved in bacteria (DUF2188) [39807:39990] -1		F807DRAFT_00038	ns	no change	1	ns	no change	1	ns	no change	1
738	MHOM10190T78	NC_013511 Protein-export membrane protein YP_003302723 [221894:224591] 1	secD	MHO_1860	ns	no change	1	ns	no change	1	ns	no change	1
739	MHOM11049T86	NC_013511 Cell division protein FtsZ YP_003302764 [275944:277090] -1	ftsZ	MHO_2270	ns	no change	1	ns	no change	1	0.0300048	up	1.86167
740	MHOM01449T80	F807DRAFT_scaffold00002.2 GTP-binding protein Era [69926:70811] 1		F807DRAFT_00236	0.0364743	up	1.5265	ns	no change	1	ns	no change	1
741	MHOM04292T82	NC_013511 hypothetical protein YP_003302973 [539243:540647] -1		MHO_4350	ns	no change	1	ns	no change	1	ns	no change	1
742	MHOM08061T86	NC_013511 hypothetical protein YP_003302989 [557543:558194] 1		MHO_4510	ns	no change	1	ns	no change	1	ns	no change	1
743	MHOM07029T84	F807DRAFT_scaffold00008.8 Exopolyphosphatase-related proteins [11196:12183] 1		F807DRAFT_00480	ns	no change	1	0.0241541	down	-1.82557	ns	no change	1
744	MHOM13189T82	NC_013511 hypothetical protein YP_003302738 [239788:241156] -1		MHO_2010	ns	no change	1	ns	no change	1	ns	no change	1
745	MHOM05346T83	NC_013511 Replicative DNA helicase YP_003302929 [481534:482932] -1	dnaB	MHO_3910	ns	no change	1	0.00266194	down	-2.62753	ns	no change	1
746	MHOM04381T78	NC_013511 hypothetical protein YP_003302708 [206666:208766] -1		MHO_1710	ns	no change	1	ns	no change	1	ns	no change	1
747	MHOM10097T79	NC_013511 hypothetical protein YP_003302708 [206666:208766] -1		MHO_1710	0.0234925	down	-1.61057	0.00186074	down	-2.76873	ns	no change	1
748	MHOM11157T84	NC_013511 hypothetical protein YP_003302931 [483378:485352] -1		MHO_3930	ns	no change	1	0.032797	down	-1.72462	ns	no change	1
749	MHOM06462T79	NC_013511 hypothetical protein YP_003302676 [166491:167289] 1		MHO_1390	ns	no change	1	0.000799374	up	3.55899	ns	no change	1
750	MHOM05743T79	F807DRAFT_scaffold00003.3 Protein of unknown function DUF262 [17288:20228] -1		F807DRAFT_00282	ns	no change	1	ns	no change	1	ns	no change	1
751	MHOM01944T85	NC_013511 Pyruvate kinase YP_003302956 [517787:519209] 1	pyk	MHO_4180	ns	no change	1	ns	no change	1	ns	no change	1
752	MHOM11689T82	NC_013511 hypothetical protein YP_003302995 [566809:568141] 1		MHO_4570	ns	no change	1	ns	no change	1	ns	no change	1
753	MHOM05477T83	Mycoplasma hominis p50 gene variant, isolate no.15/2539		CustP50_v5	0.0261129	up	2.3522	0.00409439	up	4.40013	ns	no change	1
754	MHOM04475T82	F807DRAFT_scaffold00012.12 hypothetical protein [2844:5151] 1		F807DRAFT_00575	ns	no change	1	ns	no change	1	ns	no change	1
755	MHOM13649T79	NC_013511 threonyl-tRNA synthetase (threonine-tRNAligase, thrRS) YP_003302642 [130324:132064] -1	thrS	MHO_1050	ns	no change	1	0.0254992	up	3.8155	ns	no change	1
756	MHOM13078T86	NC_013511 Cobalt ABC transporter permease protein YP_003302736 [236856:237804] 1	cbiQ	MHO_1990	0.00726996	down	-2.13265	0.00228251	down	-3.14311	0.0215759	down	-1.98387
757	MHOM11923T81	NC_013511 50S ribosomal protein L36 YP_003302813 [334470:334584] -1	rpmJ	MHO_5380	ns	no change	1	ns	no change	1	0.0128893	down	-2.25189
758	MHOM10622T84	NC_013511 glyceraldehyde 3 phosphate dehydrogenase YP_003303052 [639315:640323] 1	gap	MHO_5150	0.0208707	down	-1.52917	ns	no change	1	ns	no change	1
759	MHOM12339T86	NC_013511 XAA-Pro dipeptidase YP_003302749 [255086:256133] 1	pepQ	MHO_2120	ns	no change	1	ns	no change	1	0.0389203	down	-2.40659
760	MHOM05467T87	NC_013511 L-lactate dehydrogenase YP_003302896 [433150:434119] -1	ldh	MHO_3580	ns	no change	1	0.0149604	up	1.70115	0.00204127	up	2.83918
761	MHOM09291T79	NC_013511 hypothetical protein YP_003302694 [188536:188875] 1		MHO_1570	ns	no change	1	ns	no change	1	0.00235486	up	4.36714
762	MHOM07342T82	NC_013511 UvrABC system protein B YP_003303011 [588768:590739] 1	uvrB	MHO_4730	ns	no change	1	0.0484306	down	-1.44857	ns	no change	1
763	MHOM13380T83	NC_013511 ribulose-phosphate 3-epimerase YP_003303028 [608697:609345] 1	rpe	MHO_4900	0.028818	up	1.45991	ns	no change	1	ns	no change	1
764	MHOM03431T83	NC_013511 hypothetical protein YP_003302680 [169665:170841] 1		MHO_1430	ns	no change	1	ns	no change	1	ns	no change	1
765	MHOM02954T84	NC_013511 DNA gyrase subunit B YP_003302914 [461337:463284] 1	gyrB	MHO_3760	0.0343691	down	-1.55524	ns	no change	1	ns	no change	1
766	MHOM01951T82	NC_013511 glycyl-tRNA synthetase YP_003302754 [261503:262880] -1	glyQS	MHO_2170	ns	no change	1	ns	no change	1	ns	no change	1
767	MHOM05928T81	NC_013511 ribulose-phosphate 3-epimerase YP_003303028 [608697:609345] 1	rpe	MHO_4900	ns	no change	1	ns	no change	1	ns	no change	1
768	MHOM05019T84	NC_013511 30S ribosomal protein S2 YP_003303038 [621039:621939] 1	rpsB	MHO_5000	ns	no change	1	0.0357363	down	-1.5189	ns	no change	1
769	MHOM06142T79	NC_013511 hypothetical protein YP_003302771 [284504:286259] -1		MHO_2340	ns	no change	1	ns	no change	1	ns	no change	1
770	MHOM09945T86	NC_013511 hypothetical protein YP_003302876 [398461:400204] -1		MHO_3380	ns	no change	1	ns	no change	1	0.00625534	down	-2.77417
771	MHOM02995T80	F807DRAFT_scaffold00004.4 deoxyribose-phosphate aldolase [51699:52362] 1		F807DRAFT_00350	0.00474282	down	-2.16596	ns	no change	1	ns	no change	1
772	MHOM07362T78	NC_013511 50S ribosomal protein L6 YP_003302821 [339192:339732] -1	rplF	MHO_2830	ns	no change	1	ns	no change	1	ns	no change	1
773	MHOM05481T86	M.hominis gene for membrane lipoprotein protein P60 (ORF2)		FBG_P60	0.0489463	down	-1.49451	0.0154822	down	-2.0167	ns	no change	1
774	MHOM04698T80	NC_013511 hypothetical protein YP_003302554 [17379:17934] -1		MHO_0170	ns	no change	1	ns	no change	1	ns	no change	1
775	MHOM06619T84	NC_013511 hypothetical protein YP_003302783 [299445:299949] -1		MHO_2460	ns	no change	1	0.000831709	down	-3.51245	0.010808	down	-2.17129
776	MHOM05894T79	NC_013511 hypothetical protein YP_003302615 [100916:103067] -1		MHO_0780	ns	no change	1	ns	no change	1	0.00345652	down	-2.81952
777	MHOM11816T85	NC_013511 Cytidine deaminase YP_003302795 [310959:311355] -1	cdd	MHO_2580	ns	no change	1	ns	no change	1	0.0493687	up	1.51938
778	MHOM10518T88	NC_013511 hypothetical protein YP_003302927 [478612:479953] -1		MHO_3890	ns	no change	1	ns	no change	1	ns	no change	1
779	MHOM01393T84	NC_013511 phosphoketolase YP_003302839 [349026:351417] 1		MHO_3010	ns	no change	1	ns	no change	1	0.0366744	up	2.19234
780	MHOM03830T81	NC_013511 Heat-inducible transcription repressor hrcA YP_003302947 [506099:507152] -1	hrcA	MHO_4090	ns	no change	1	0.043422	up	2.65272	ns	no change	1
781	MHOM04480T79	NC_013511 hypothetical protein YP_003302908 [450868:451873] 1		MHO_3700	0.0211453	up	2.40339	0.00518939	up	4.43347	0.0470892	up	2.08526
782	MHOM03307T84	NC_013511 Endo-1,4-beta-glucanase YP_003302936 [488000:489086] -1		MHO_3980	ns	no change	1	ns	no change	1	0.0207688	down	-1.87018
783	MHOM09661T84	gi 2911534:5955-7121 Mycoplasma hominis P100, oppB, oppC, oppD, oppF genes		FBG_P100v5	ns	no change	1	ns	no change	1	ns	no change	1
784	MHOM03484T82	NC_013511 ABC transporter permease protein YP_003302901 [438408:440082] 1		MHO_3630	ns	no change	1	ns	no change	1	ns	no change	1
785	MHOM10493T84	NC_013511 Preprotein translocase secY subunit YP_003302817 [336242:337712] -1	secY	MHO_2790	ns	no change	1	0.0405223	up	1.65757	0.0279856	up	1.95213
786	MHOM12231T80	NC_013511 hypothetical protein YP_003302676 [166491:167289] 1		MHO_1390	ns	no change	1	0.00115077	up	3.9513	ns	no change	1
787	MHOM02215T81	NC_013511 hypothetical protein YP_003302889 [417140:417887] 1		MHO_3510	0.0223922	up	1.70948	ns	no change	1	ns	no change	1
788	MHOM13699T78	NC_013511 hypothetical protein YP_003302940 [495178:496834] 1		MHO_4020	ns	no change	1	ns	no change	1	ns	no change	1
789	MHOM04865T81	F807DRAFT_scaffold00001.1 hypothetical protein [92271:95157] -1		F807DRAFT_00087	ns	no change	1	0.0117859	down	-2.20816	ns	no change	1
790	MHOM13513T81	NC_013511 hypothetical protein YP_003302935 [487439:487838] -1		MHO_3970	ns	no change	1	0.00977034	down	-2.77932	ns	no change	1
791	MHOM08367T85	NC_013511 Aminopeptidase C YP_003302572 [44517:45849] 1	pepC	MHO_0350	ns	no change	1	0.015494	down	-2.24575	ns	no change	1
792	MHOM04884T83	NC_013511 hypothetical protein YP_003302928 [480052:481495] -1		MHO_3900	ns	no change	1	ns	no change	1	ns	no change	1
793	MHOM06425T81	F807DRAFT_scaffold00013.13 hypothetical protein [198:447] -1		F807DRAFT_00586	ns	no change	1	ns	no change	1	ns	no change	1
794	MHOM01447T81	NC_013511 50S ribosomal protein L20 YP_003302666 [155662:156022] 1	rplT	MHO_1290	0.0372984	up	1.5601	ns	no change	1	0.00918571	down	-2.19863
795	MHOM10025T87	NC_013511 DNA-directed RNA polymerase beta' chain YP_003302804 [317941:322348] -1	rpoC	MHO_2670	ns	no change	1	0.0188075	up	2.42421	0.0291861	up	2.33242
796	MHOM09908T79	NC_013511 ribosome-binding factor A YP_003303065 [657746:658088] 1	rbfA	MHO_5280	ns	no change	1	ns	no change	1	ns	no change	1
797	MHOM03277T84	NC_013511 hypothetical protein YP_003302986 [553333:555094] 1		MHO_4480	ns	no change	1	0.0467	down	-1.5496	ns	no change	1
798	MHOM04665T87	NC_013511 RecA protein (Recombinase A) YP_003302656 [147691:148705] 1	recA	MHO_1190	ns	no change	1	ns	no change	1	0.0363541	down	-1.56878
799	MHOM00487T82	NC_013511 hypothetical protein YP_003302663 [153597:154680] 1		MHO_1260	0.0279195	down	-1.50745	ns	no change	1	ns	no change	1
800	MHOM02157T81	NC_013511 CDP-diacylglycerol-glycerol-3-phosphate3- phosphatidyltransferase YP_003302744 [245593:246364] 1	pgsA	MHO_2070	ns	no change	1	0.0426032	down	-2.12804	0.0119525	down	-2.83909
801	MHOM04671T82	NC_013511 P120' protein YP_003302918 [466395:469143] -1	p120'	MHO_3800	ns	no change	1	ns	no change	1	ns	no change	1
802	MHOM03445T81	NC_013511 ribosomal large subunit pseudouridine synthase C YP_003302579 [52405:53242] 1	rluC	MHO_0420	ns	no change	1	0.00771048	down	-2.37404	ns	no change	1
803	MHOM12808T83	gi 2911534:631-3516 Mycoplasma hominis P100, oppB, oppC, oppD, oppF genes		FBG_P100v2	0.0449674	down	-1.52582	0.00710943	down	-1.86782	ns	no change	1
804	MHOM05826T81	NC_013511 CDP-diacylglycerol-glycerol-3-phosphate3- phosphatidyltransferase YP_003302744 [245593:246364] 1	pgsA	MHO_2070	ns	no change	1	ns	no change	1	ns	no change	1
805	MHOM03912T84	NC_013511 Cell division FtsY-like protein YP_003302997 [569944:571000] 1	ftsY	MHO_4590	ns	no change	1	ns	no change	1	0.0491792	up	1.71832
806	MHOM04325T84	F807DRAFT_scaffold00007.7 hypothetical protein [33471:33618] 1		F807DRAFT_00469	ns	no change	1	0.00452534	up	2.51611	0.0157008	down	-2.12351
807	MHOM07676T82	NC_013511 Arginine deiminase YP_003302606 [88788:90018] 1	arcA	MHO_0690	ns	no change	1	ns	no change	1	ns	no change	1
808	MHOM04753T79	NC_013511 hypothetical protein YP_003302574 [48986:49355] -1		MHO_0370	ns	no change	1	ns	no change	1	ns	no change	1
809	MHOM03673T82	NC_013511 hypothetical protein YP_003302680 [169665:170841] 1		MHO_1430	ns	no change	1	ns	no change	1	ns	no change	1
810	MHOM00930T82	NC_013511 Asparaginyl-tRNA-synthetase YP_003302987 [555192:556539] 1	asnS	MHO_4490	0.0327649	down	-1.44917	ns	no change	1	ns	no change	1
811	MHOM07139T87	NC_013511 hypothetical protein YP_003302866 [390049:390748] -1		MHO_3280	ns	no change	1	0.00238409	up	2.24633	0.000365426	up	5.33105
812	MHOM00787T83	NC_013511 hypothetical protein YP_003302881 [405686:406862] -1		MHO_3430	0.00528922	down	-1.99173	0.00683217	down	-2.73821	ns	no change	1
813	MHOM10446T78	F807DRAFT_scaffold00018.18 hypothetical protein [0:96] 1		F807DRAFT_00620	ns	no change	1	ns	no change	1	ns	no change	1
814	MHOM05135T81	NC_013511 50S ribosomal protein L24 YP_003302825 [340941:341277] -1	rplX	MHO_2870	ns	no change	1	ns	no change	1	ns	no change	1
815	MHOM08117T84	NC_013511 hypothetical protein YP_003302841 [351750:352044] -1		MHO_3030	ns	no change	1	ns	no change	1	ns	no change	1
816	MHOM08370T85	NC_013511 Type I restriction enzyme M protein YP_003303058 [646915:648478] 1	hsdM	MHO_5210	ns	no change	1	ns	no change	1	ns	no change	1
817	MHOM01092T82	NC_013511 ribosomal large subunit pseudouridine synthase B YP_003302693 [187706:188429] -1	rluB	MHO_1560	ns	no change	1	ns	no change	1	0.0124975	down	-3.36135
818	MHOM08223T79	NC_013511 Lmp related protein YP_003303030 [610944:611859] 1		MHO_4920	0.0203302	up	1.53521	0.0167065	up	2.40131	ns	no change	1
819	MHOM01766T84	NC_013511 50S ribosomal protein L11 YP_003302624 [113818:114262] 1	rplk	MHO_0870	ns	no change	1	0.0375286	up	2.42114	ns	no change	1
820	MHOM04572T82	NC_013511 DNA-directed RNA polymerase subunit alpha YP_003302810 [332657:333692] -1	rpoA	MHO_2730	ns	no change	1	ns	no change	1	ns	no change	1
821	MHOM03502T86	NC_013511 GTP binding protein YP_003302757 [266600:267452] -1		MHO_2200	ns	no change	1	ns	no change	1	ns	no change	1
822	MHOM06507T80	NC_013511 hypothetical protein YP_003302603 [86212:87166] -1		MHO_0660	ns	no change	1	0.0478256	up	1.40927	ns	no change	1
823	MHOM06945T80	NC_013511 50S ribosomal protein L20 YP_003302666 [155662:156022] 1	rplT	MHO_1290	0.0192027	up	1.52101	0.0411331	up	1.43972	0.0114358	down	-2.04427
824	MHOM06661T86	NC_013511 Isoleucyl-tRNA synthetase YP_003302843 [353161:355828] -1	ileS	MHO_3050	0.00287576	down	-2.00009	0.0115827	down	-1.74167	ns	no change	1
825	MHOM03575T85	NC_013511 50S ribosomal protein L1 YP_003302625 [114261:114954] 1	rplA	MHO_0880	ns	no change	1	ns	no change	1	ns	no change	1
826	MHOM07443T81	F807DRAFT_scaffold00003.3 hypothetical protein [41538:41652] -1		F807DRAFT_00300	ns	no change	1	ns	no change	1	ns	no change	1
827	MHOM02771T85	NC_013511 50S ribosomal protein L5 YP_003302824 [340363:340927] -1	rplE	MHO_2860	ns	no change	1	ns	no change	1	ns	no change	1
828	MHOM04239T81	NC_013511 hypothetical protein YP_003302786 [302398:303343] -1		MHO_2490	ns	no change	1	0.00127547	down	-5.13704	0.00456005	down	-3.6226
829	MHOM08064T85	NC_013511 DNA gyrase subunit A YP_003302964 [528327:531063] 1	gyrA	MHO_4260	ns	no change	1	0.0482819	down	-1.62037	ns	no change	1
830	MHOM03617T81	NC_013511 Inorganic pyrophosphatase YP_003302720 [219609:220158] -1	ppa	MHO_1830	0.0236531	up	1.80329	0.00570708	up	2.50058	ns	no change	1
831	MHOM04391T84	NC_013511 Potassium uptake protein KtrB YP_003302570 [42013:43561] -1	ktrB	MHO_0330	0.00707403	up	1.86232	ns	no change	1	0.00252578	up	3.95152
832	MHOM13204T79	NC_013511 hypothetical protein YP_003303072 [664568:664994] 1		MHO_5350	0.00620215	up	2.33568	0.00258533	up	3.53411	0.0447823	up	1.77989
833	MHOM06844T79	F807DRAFT_scaffold00003.3 Protein of unknown function DUF262 [17288:20228] -1		F807DRAFT_00282	ns	no change	1	ns	no change	1	0.00344787	down	-4.03194
834	MHOM09329T82	NC_013511 Topoisomerase IV subunit B YP_003303050 [636240:638160] -1	parE	MHO_5130	0.0425344	down	-1.58798	0.0189326	down	-1.90766	ns	no change	1
835	MHOM00398T87	NC_013511 Excinuclease ABC subunit A YP_003302880 [402868:405697] -1	uvrA	MHO_3420	ns	no change	1	ns	no change	1	ns	no change	1
836	MHOM06378T78	F807DRAFT_scaffold00001.1 Penicillin-binding protein-related factor A, putative recombinase [64512:65016] 1		F807DRAFT_00062	ns	no change	1	ns	no change	1	ns	no change	1
837	MHOM03669T83	F807DRAFT_scaffold00008.8 Restriction endonuclease S subunits [0:609] 1		F807DRAFT_00470	ns	no change	1	ns	no change	1	ns	no change	1
838	MHOM01755T81	NC_013511 hypothetical protein YP_003303041 [623747:624275] -1		MHO_5030	ns	no change	1	ns	no change	1	ns	no change	1
839	MHOM06316T82	NC_013511 Recombination protein recR YP_003302634 [124953:125544] 1	recR	MHO_0970	0.0132967	down	-1.66201	0.0018993	down	-2.48307	ns	no change	1
840	MHOM00317T85	NC_013511 NH(3)-dependent NAD() synthetase YP_003302717 [216897:217662] 1	nadE	MHO_1800	ns	no change	1	0.00540004	up	2.17437	0.00909261	up	2.50238
841	MHOM06709T82	NC_013511 Single-strand binding protein(Helix-destabilizing protein) YP_003302650 [141639:142107] 1	ssb	MHO_1130	ns	no change	1	0.0352743	up	2.05764	ns	no change	1
842	MHOM07252T84	NC_013511 ABC transporter ATP-binding protein YP_003303034 [616919:617624] 1	bcrA	MHO_4960	ns	no change	1	0.0208032	down	-1.87537	ns	no change	1
843	MHOM07074T79	NC_013511 30S ribosomal protein S14 YP_003302823 [340169:340355] -1	rpsN	MHO_2850	ns	no change	1	ns	no change	1	ns	no change	1
844	MHOM07776T78	NC_013511 hypothetical protein YP_003302940 [495178:496834] 1		MHO_4020	ns	no change	1	ns	no change	1	ns	no change	1
845	MHOM03383T79	NC_013511 hypothetical protein YP_003302681 [170850:171450] 1		MHO_1440	ns	no change	1	ns	no change	1	0.00131278	up	5.81212
846	MHOM04717T80	F807DRAFT_scaffold00003.3 type I restriction system adenine methylase (hsdM) [55172:55796] 1		F807DRAFT_00310	ns	no change	1	0.00406086	down	-2.30611	ns	no change	1
847	MHOM07510T78	NC_013511 hypothetical protein YP_003302718 [217720:218851] -1		MHO_1810	ns	no change	1	ns	no change	1	ns	no change	1
848	MHOM06917T84	NC_013511 hypothetical protein YP_003302781 [298146:298896] -1		MHO_2440	ns	no change	1	0.0138472	down	-1.80518	ns	no change	1
849	MHOM06016T79	NC_013511 ATP synthase subunit delta YP_003302560 [22628:23168] 1	atpH	MHO_0230	ns	no change	1	ns	no change	1	ns	no change	1
850	MHOM04507T81	F807DRAFT_scaffold00001.1 Holliday junction DNA helicase subunit RuvA [50302:50857] -1		F807DRAFT_00047	ns	no change	1	ns	no change	1	ns	no change	1
851	MHOM02053T79	NC_013511 putative recombination protein U YP_003302707 [206125:206629] -1	recU	MHO_1700	ns	no change	1	ns	no change	1	ns	no change	1
852	MHOM13542T82	F807DRAFT_scaffold00009.9 hypothetical protein [2212:4111] 1		F807DRAFT_00505	0.0364131	up	1.42221	ns	no change	1	ns	no change	1
853	MHOM02147T81	NC_013511 Preprotein translocase secA subunit YP_003302629 [118919:121514] 1	secA	MHO_0920	ns	no change	1	0.0169177	up	1.71332	0.00790465	down	-2.13203
854	MHOM08667T78	NC_013511 hypothetical protein YP_003302912 [458625:460506] 1		MHO_3740	ns	no change	1	ns	no change	1	ns	no change	1
855	MHOM05508T81	NC_013511 hypothetical protein YP_003302982 [548509:550174] 1		MHO_4440	ns	no change	1	ns	no change	1	ns	no change	1
856	MHOM07588T78	NC_013511 hypothetical protein YP_003302639 [128176:128881] 1		MHO_1020	ns	no change	1	ns	no change	1	ns	no change	1
857	MHOM11856T83	NC_013511 GTP-binding protein Obg YP_003302675 [164313:165588] 1	obg	MHO_1380	ns	no change	1	0.0258931	down	-1.63702	ns	no change	1
858	MHOM10472T83	NC_013511 ABC transporter ATP-binding protein YP_003302974 [540651:541389] -1		MHO_4360	ns	no change	1	0.0434553	down	-1.68012	0.0397912	down	-1.74639
859	MHOM02720T87	NC_013511 DNA polymerase III subunit alpha YP_003302950 [509773:512764] 1	dnaE	MHO_4120	0.00471324	down	-1.88404	0.00238612	down	-2.38549	0.0273017	down	-1.67828
860	MHOM13449T82	F807DRAFT_scaffold00009.9 Putative mycoplasma lipoprotein, C-terminal region/Mycoplasma MG185/MG260 protein [30589:31909] -1		F807DRAFT_00532	ns	no change	1	0.0386213	up	1.73467	ns	no change	1
861	MHOM01570T84	NC_013511 ribosome recycling factor YP_003302999 [572051:572603] 1	frr	MHO_4610	ns	no change	1	0.00817499	down	-1.86611	ns	no change	1
862	MHOM07957T85	NC_013511 50S ribosomal protein L17 YP_003302809 [332289:332655] -1	rplQ	MHO_2720	ns	no change	1	ns	no change	1	ns	no change	1
863	MHOM07449T80	NC_013511 hypothetical protein YP_003302976 [542350:542728] -1		MHO_4380	ns	no change	1	ns	no change	1	ns	no change	1
864	MHOM07107T81	F807DRAFT_scaffold00011.11 hypothetical protein [10613:11318] -1		F807DRAFT_00561	ns	no change	1	ns	no change	1	ns	no change	1
865	MHOM01117T86	NC_013511 ATP-dependent protease La YP_003302945 [502760:505244] -1	lon	MHO_4070	ns	no change	1	0.0448281	up	1.82611	ns	no change	1
866	MHOM11771T84	NC_013511 hypothetical protein YP_003302610 [94305:95271] 1		MHO_0730	0.0024282	down	-2.52413	ns	no change	1	0.0162825	up	2.02102
867	MHOM06939T86	NC_013511 Elongation factor G (EF-G) YP_003302684 [172541:174635] 1	fusA	MHO_1470	ns	no change	1	ns	no change	1	ns	no change	1
868	MHOM13648T83	NC_013511 tRNA pseudouridine synthase B YP_003302772 [287085:287949] 1	truB	MHO_2350	ns	no change	1	0.0296813	up	2.85761	ns	no change	1
869	MHOM03263T82	NC_013511 Uracil-DNA glycosylase YP_003302971 [537692:538343] -1	ung	MHO_4330	ns	no change	1	ns	no change	1	ns	no change	1
870	MHOM10475T85	NC_013511 DNA polymerase III polC-type YP_003303001 [573716:578030] 1	polC	MHO_4630	ns	no change	1	ns	no change	1	ns	no change	1
871	MHOM10610T79	NC_013511 hypothetical protein YP_003302778 [296195:296720] -1		MHO_2410	ns	no change	1	ns	no change	1	ns	no change	1
872	MHOM12331T81	NC_013511 Cytidylate kinase YP_003302704 [202822:203506] 1	cmk	MHO_1670	ns	no change	1	ns	no change	1	0.0244826	down	-2.39722
873	MHOM12905T79	NC_013511 Chaperone ClpB YP_003302555 [18059:20210] -1	clpB	MHO_0180	ns	no change	1	ns	no change	1	ns	no change	1
874	MHOM03407T83	NC_013511 putative GTPase engC YP_003303027 [607837:608689] 1	engC	MHO_4890	ns	no change	1	ns	no change	1	0.0354046	up	2.61271
875	MHOM12362T85	NC_013511 ABC transporter ATP-binding protein YP_003303008 [584125:587062] 1		MHO_4700	ns	no change	1	0.0212783	up	1.71431	ns	no change	1
876	MHOM02270T82	Mycoplasma hominis p50 gene variant, isolate no.22/6876		CustP50_v6	ns	no change	1	ns	no change	1	ns	no change	1
877	MHOM04499T83	NC_013511 Cobalt import ATP-binding protein cbiO 2 YP_003302735 [235826:236864] 1	cbiO2	MHO_1980	ns	no change	1	0.0014579	down	-2.61068	0.0185338	down	-2.62021
878	MHOM08721T80	NC_013511 hypothetical protein YP_003302548 [9255:10329] -1		MHO_0110	ns	no change	1	ns	no change	1	ns	no change	1
879	MHOM12364T86	NC_013511 Aminopeptidase (Leucine aminopeptidase) YP_003302969 [535814:537179] -1	pepA	MHO_4310	ns	no change	1	ns	no change	1	ns	no change	1
880	MHOM07492T79	NC_013511 hypothetical protein YP_003302627 [116641:117355] 1		MHO_0900	ns	no change	1	ns	no change	1	ns	no change	1
881	MHOM02240T79	NC_013511 hypothetical protein YP_003302619 [107480:108131] -1		MHO_0820	ns	no change	1	ns	no change	1	ns	no change	1
882	MHOM12214T82	NC_013511 riboflavin biosynthesis protein YP_003302775 [289555:290428] 1	ribF	MHO_2380	0.0426152	up	1.7156	0.0431943	up	1.75358	ns	no change	1
883	MHOM07648T82	NC_013511 hypothetical protein YP_003302884 [409220:410024] -1		MHO_3460	ns	no change	1	ns	no change	1	ns	no change	1
884	MHOM07696T82	NC_013511 hypothetical protein YP_003302621 [109786:110623] 1		MHO_0840	ns	no change	1	0.00748131	down	-1.97196	ns	no change	1
885	MHOM03385T79	NC_013511 hypothetical protein YP_003302877 [400322:400814] 1		MHO_3390	ns	no change	1	ns	no change	1	ns	no change	1
886	MHOM06318T84	NC_013511 ATP-dependent protease La YP_003302945 [502760:505244] -1	lon	MHO_4070	ns	no change	1	ns	no change	1	ns	no change	1
887	MHOM11272T79	NC_013511 hypothetical protein YP_003302856 [376035:377517] -1		MHO_3180	ns	no change	1	0.0128676	down	-3.51268	ns	no change	1
888	MHOM11433T78	NC_013511 hypothetical protein YP_003302991 [560564:562115] 1		MHO_4530	ns	no change	1	ns	no change	1	ns	no change	1
889	MHOM04424T81	F807DRAFT_scaffold00004.4 uracil phosphoribosyltransferase (EC 2.4.2.9) [52389:53019] 1		F807DRAFT_00351	0.0256906	down	-2.24853	ns	no change	1	ns	no change	1
890	MHOM06097T82	Mycoplasma hominis p50 gene variant, isolate no.15/2539		CustP50_v5	ns	no change	1	0.00617296	up	5.01102	ns	no change	1
891	MHOM00598T86	NC_013511 hypothetical protein YP_003303042 [624446:626183] 1		MHO_5040	ns	no change	1	ns	no change	1	0.0350054	up	2.08392
892	MHOM10701T78	NC_013511 hypothetical protein YP_003302934 [486885:487440] -1		MHO_3960	ns	no change	1	ns	no change	1	ns	no change	1
893	MHOM02059T85	NC_013511 hypothetical protein YP_003302743 [245034:245604] 1		MHO_2060	ns	no change	1	ns	no change	1	ns	no change	1
894	MHOM07460T82	NC_013511 50S ribosomal protein L15 YP_003302818 [337711:338146] -1	rplO	MHO_2800	ns	no change	1	0.0101317	up	1.82296	ns	no change	1
895	MHOM03294T84	NC_013511 Spermidine/putrescine ABC transporter ATP-binding protein PotA YP_003302983 [550202:551612] 1	potA	MHO_4450	0.017652	down	-1.63136	0.00162936	down	-2.84652	ns	no change	1
896	MHOM02181T80	NC_013511 Purine-nucleoside phosphorylase YP_003302873 [395897:396614] -1	deoD	MHO_3350	ns	no change	1	ns	no change	1	ns	no change	1
897	MHOM13221T82	NC_013511 Adenine phosphoribosyl transferase YP_003302906 [448443:448959] -1	apt	MHO_3680	ns	no change	1	0.00639764	down	-2.15602	0.0152142	down	-1.90455
898	MHOM12323T87	F807DRAFT_scaffold00007.7 Predicted amino acid racemase [843:1914] 1		F807DRAFT_00438	ns	no change	1	ns	no change	1	0.00575358	up	3.14989
899	MHOM08530T80	NC_013511 hypothetical protein YP_003302569 [33988:42004] -1		MHO_0320	ns	no change	1	ns	no change	1	ns	no change	1
900	MHOM11103T80	NC_013511 hypothetical protein YP_003302882 [406869:408321] -1		MHO_3440	ns	no change	1	ns	no change	1	ns	no change	1
901	MHOM05185T85	NC_013511 ribonuclease HII YP_003302868 [391394:392093] -1	rnhB	MHO_3300	ns	no change	1	0.012664	up	4.23977	ns	no change	1
902	MHOM12885T82	M.hominis gene for membrane lipoprotein protein P60 (ORF2)		FBG_P60	ns	no change	1	ns	no change	1	ns	no change	1
903	MHOM05887T83	NC_013511 ATP-binding protein YP_003302645 [133612:137830] 1		MHO_1080	ns	no change	1	ns	no change	1	ns	no change	1
904	MHOM12248T81	NC_013511 glucose inhibited division protein A YP_003303066 [658108:659929] 1	gidA	MHO_5290	ns	no change	1	ns	no change	1	0.0124097	down	-2.19483
905	MHOM07479T80	NC_013511 50S ribosomal protein L6 YP_003302821 [339192:339732] -1	rplF	MHO_2830	ns	no change	1	ns	no change	1	ns	no change	1
906	MHOM04049T80	NC_013511 hypothetical protein YP_003302923 [476464:476710] -1		MHO_3850	ns	no change	1	ns	no change	1	ns	no change	1
907	MHOM06944T83	NC_013511 hypothetical protein YP_003302917 [465546:466353] 1		MHO_3790	ns	no change	1	0.0222494	up	2.18731	ns	no change	1
908	MHOM03159T84	F807DRAFT_scaffold00007.7 hypothetical protein [9722:10346] 1		F807DRAFT_00445	ns	no change	1	0.00897335	down	-1.79425	ns	no change	1
909	MHOM10940T84	F807DRAFT_scaffold00007.7 hypothetical protein [13282:13627] 1		F807DRAFT_00449	ns	no change	1	0.00131869	up	2.93125	0.0245808	up	1.77484
910	MHOM07113T82	NC_013511 Dimethyladenosine transferase YP_003302545 [5857:6631] -1	ksgA	MHO_0080	ns	no change	1	0.00279644	up	2.26089	0.0017247	up	3.01421
911	MHOM13269T87	NC_013511 Histidyl-tRNA synthetase YP_003302724 [224605:225883] 1	hisS	MHO_1870	0.0121014	down	-1.57763	0.0011144	down	-2.80106	ns	no change	1
912	MHOM04150T78	NC_013511 ATPase, AAA family YP_003302653 [143250:144465] 1		MHO_1160	ns	no change	1	ns	no change	1	ns	no change	1
913	MHOM08919T83	NC_013511 hypothetical protein YP_003302583 [56288:57395] 1		MHO_0460	0.00895783	down	-1.64142	ns	no change	1	ns	no change	1
914	MHOM11703T78	NC_013511 holliday junction DNA helicase ruvA YP_003302721 [220286:220907] 1	ruvA	MHO_1840	ns	no change	1	ns	no change	1	ns	no change	1
915	MHOM02364T82	NC_013511 holliday junction DNA helicase ruvB YP_003302722 [220881:221835] 1	ruvB	MHO_1850	ns	no change	1	0.020979	down	-1.97301	0.000177183	down	-7.3636
916	MHOM02490T82	F807DRAFT_scaffold00013.13 Integrase core domain [12827:13283] -1		F807DRAFT_00596	ns	no change	1	0.0388359	up	1.75093	ns	no change	1
917	MHOM03629T83	NC_013511 serine/threonine protein kinase YP_003303026 [606820:607837] 1	sps1	MHO_4880	ns	no change	1	ns	no change	1	ns	no change	1
918	MHOM07592T80	NC_013511 hypothetical protein YP_003302547 [7390:8077] -1		MHO_0100	ns	no change	1	ns	no change	1	ns	no change	1
919	MHOM13703T86	NC_013511 Oligopeptide transport system permease protein YP_003302689 [181527:182673] 1	oppB	MHO_1520	0.046995	down	-1.59523	0.0251331	down	-1.75943	ns	no change	1
920	MHOM02586T89	F807DRAFT_scaffold00002.2 hypothetical protein [56288:58475] -1		F807DRAFT_00224	0.0364054	down	-1.55549	0.010525	up	2.07374	0.000807093	up	4.67333
921	MHOM04666T81	NC_013511 P120' protein YP_003302918 [466395:469143] -1	p120'	MHO_3800	ns	no change	1	ns	no change	1	ns	no change	1
922	MHOM02177T78	NC_013511 Virulence-associated protein D YP_003303009 [587320:587626] 1	vapD	MHO_4710	ns	no change	1	ns	no change	1	ns	no change	1
923	MHOM11969T86	F807DRAFT_scaffold00003.3 Endonuclease I [40304:41351] -1		F807DRAFT_00299	ns	no change	1	0.00355519	up	2.73901	0.00924696	up	2.5335
924	MHOM12918T87	NC_013511 ATP synthase subunit epsilon YP_003302564 [27127:27505] 1	atpC	MHO_0270	0.0477785	up	1.35305	0.00613434	up	1.87858	ns	no change	1
925	MHOM07059T80	NC_013511 tRNA/rRNA methyltransferase YP_003302599 [82526:83219] 1		MHO_0620	ns	no change	1	ns	no change	1	ns	no change	1
926	MHOM03267T87	NC_013511 hypothetical protein YP_003302543 [5308:5521] 1		MHO_0060	0.00919857	down	-1.86658	0.00313982	down	-2.66749	0.00970751	down	-2.47345
927	MHOM08966T80	NC_013511 ABC transporter ATP binding protein YP_003302920 [471279:473157] -1	md2	MHO_3820	ns	no change	1	ns	no change	1	ns	no change	1
928	MHOM08023T83	NC_013511 Oligopeptide transport system permease protein YP_003302712 [211604:212795] 1	oppC	MHO_1750	0.0130713	down	-1.64952	ns	no change	1	0.0360677	up	1.57553
929	MHOM07656T83	NC_013511 Vacb-like ribonuclease II YP_003302727 [227919:230073] 1	vacB	MHO_1900	ns	no change	1	0.0343	down	-2.0325	0.0247245	down	-2.55142
930	MHOM05664T80	NC_013511 Cobalt ABC transporter permease protein YP_003302736 [236856:237804] 1	cbiQ	MHO_1990	0.00192144	down	-2.13701	0.000703449	down	-3.27277	0.00556636	down	-2.54375
931	MHOM07790T81	NC_013511 hypothetical protein YP_003302584 [57491:58496] 1		MHO_0470	ns	no change	1	ns	no change	1	ns	no change	1
932	MHOM06870T78	F807DRAFT_scaffold00003.3 hypothetical protein [4349:4616] -1		F807DRAFT_00271	ns	no change	1	ns	no change	1	ns	no change	1
933	MHOM12471T80	NC_013511 diadenosine 5'5'''-P1, P4-tetraphosphate pyrophosphohydrolase YP_003302630 [121522:121954] -1		MHO_0930	ns	no change	1	ns	no change	1	ns	no change	1
934	MHOM12917T80	NC_013511 hypothetical protein YP_003302732 [233538:234321] 1		MHO_1950	ns	no change	1	ns	no change	1	ns	no change	1
935	MHOM00678T80	NC_013511 ATP synthase subunit A YP_003302557 [20867:21722] 1	atpB	MHO_0200	ns	no change	1	0.0476344	down	-1.43867	ns	no change	1
936	MHOM06135T84	NC_013511 hypothetical protein YP_003302982 [548509:550174] 1		MHO_4440	0.0251393	down	-1.45636	0.000668391	down	-3.05952	ns	no change	1
937	MHOM01681T87	NC_013511 50S ribosomal protein L13 YP_003302761 [269168:269603] -1	rplM	MHO_2240	ns	no change	1	ns	no change	1	0.0259093	down	-1.72705
938	MHOM08559T81	NC_013511 hypothetical protein YP_003302756 [264472:266608] -1		MHO_2190	ns	no change	1	ns	no change	1	0.0236525	down	-1.94164
939	MHOM11772T84	NC_013511 hypothetical protein YP_003303051 [638213:639197] -1		MHO_5140	ns	no change	1	ns	no change	1	ns	no change	1
940	MHOM01962T83	NC_013511 30S ribosomal protein S6 YP_003302649 [141170:141611] 1	rpsF	MHO_1120	ns	no change	1	0.0245087	up	1.72138	ns	no change	1
941	MHOM08343T84	NC_013511 Deoxyribose-phosphate aldolase YP_003302871 [393893:394556] -1	deoC	MHO_3330	0.00228188	down	-2.13995	0.0130528	down	-1.69089	ns	no change	1
942	MHOM09262T81	NC_013511 DNA polymerase I YP_003302951 [512750:513644] 1	polA	MHO_4130	ns	no change	1	ns	no change	1	ns	no change	1
943	MHOM13625T82	NC_013511 thiamine biosynthesis protein thiI YP_003302941 [496844:497993] 1	thiI	MHO_4030	ns	no change	1	0.0263103	up	1.5822	ns	no change	1
944	MHOM03184T86	F807DRAFT_scaffold00001.1 Uncharacterized conserved protein [106117:106474] 1		F807DRAFT_00099	ns	no change	1	0.000659031	up	3.49833	ns	no change	1
945	MHOM00827T82	NC_013511 Replicative DNA helicase YP_003302929 [481534:482932] -1	dnaB	MHO_3910	ns	no change	1	ns	no change	1	ns	no change	1
946	MHOM02451T82	NC_013511 hypothetical protein YP_003302782 [298897:299446] -1		MHO_2450	ns	no change	1	0.00138006	down	-2.71659	ns	no change	1
947	MHOM08080T80	NC_013511 50S ribosomal protein L19 YP_003302798 [312446:312803] 1	rplS	MHO_2610	ns	no change	1	ns	no change	1	ns	no change	1
948	MHOM11920T87	NC_013511 hypothetical protein YP_003302883 [408283:409204] -1		MHO_3450	ns	no change	1	0.0446194	down	-2.14083	ns	no change	1
949	MHOM08429T84	NC_013511 Carbamate kinase YP_003302600 [83288:84224] -1	arcC	MHO_0630	ns	no change	1	ns	no change	1	ns	no change	1
950	MHOM11180T84	NC_013511 Elongation factor G (EF-G) YP_003302684 [172541:174635] 1	fusA	MHO_1470	ns	no change	1	ns	no change	1	ns	no change	1
951	MHOM11088T88	NC_013511 GTP-binding protein Obg YP_003302675 [164313:165588] 1	obg	MHO_1380	ns	no change	1	0.016343	down	-2.16447	ns	no change	1
952	MHOM09115T81	NC_013511 glutamyl-tRNA(gln)amidotransferase subunit A YP_003302581 [53553:54882] 1	gatA	MHO_0440	ns	no change	1	ns	no change	1	ns	no change	1
953	MHOM07048T79	NC_013511 hypothetical protein YP_003302718 [217720:218851] -1		MHO_1810	ns	no change	1	0.0141613	up	2.71187	0.0408341	up	2.03906
954	MHOM05516T82	NC_013511 Purine-nucleoside phosphorylase YP_003302873 [395897:396614] -1	deoD	MHO_3350	ns	no change	1	ns	no change	1	ns	no change	1
955	MHOM03658T86	NC_013511 Chaperone protein dnaJ YP_003302699 [193076:194210] 1	dnaJ	MHO_1620	0.045154	up	1.62047	ns	no change	1	ns	no change	1
956	MHOM11965T83	NC_013511 Alanyl-tRNA synthetase (Alanine-tRNA ligase, AlaRS) YP_003302668 [157249:159913] 1	alaS	MHO_1310	0.0248537	down	-1.51954	0.00604971	down	-2.13979	ns	no change	1
957	MHOM07331T85	NC_013511 50S ribosomal protein L28 YP_003302544 [5589:5787] 1	rpmB	MHO_0070	ns	no change	1	ns	no change	1	ns	no change	1
958	MHOM06871T81	NC_013511 ATP synthase subunit beta YP_003302563 [25640:27128] 1	atpD	MHO_0260	ns	no change	1	0.0117221	up	1.87974	ns	no change	1
959	MHOM13451T80	F807DRAFT_scaffold00001.1 hypothetical protein [46552:49249] -1		F807DRAFT_00045	ns	no change	1	0.00436746	down	-4.82673	0.00914704	down	-6.5408
960	MHOM06914T81	NC_013511 50S ribosomal protein L14 YP_003302826 [341278:341647] -1	rplN	MHO_2880	ns	no change	1	ns	no change	1	ns	no change	1
961	MHOM03330T79	NC_013511 Aminopeptidase C YP_003302572 [44517:45849] 1	pepC	MHO_0350	ns	no change	1	ns	no change	1	ns	no change	1
962	MHOM02141T80	NC_013511 30S ribosomal protein S7 YP_003302683 [172058:172529] 1	rpsG	MHO_1460	ns	no change	1	ns	no change	1	ns	no change	1
963	MHOM05661T78	NC_013511 hypothetical protein YP_003303004 [580477:580774] 1		MHO_4660	ns	no change	1	ns	no change	1	ns	no change	1
964	MHOM13121T83	NC_013511 Oligopeptide transport system permease protein YP_003302690 [182674:183949] 1	oppC	MHO_1530	0.0236869	down	-1.52391	0.0049341	down	-2.01199	ns	no change	1
965	MHOM09193T88	NC_013511 Acetate kinase YP_003302922 [475021:476218] -1	ackA	MHO_3840	ns	no change	1	0.00351606	down	-3.8108	ns	no change	1
966	MHOM08818T82	NC_013511 hypothetical protein YP_003302756 [264472:266608] -1		MHO_2190	ns	no change	1	ns	no change	1	ns	no change	1
967	MHOM00702T82	NC_013511 Endonuclease IV YP_003302751 [256997:257849] -1	nfo	MHO_2140	ns	no change	1	ns	no change	1	0.0147195	down	-2.72206
968	MHOM12223T82	NC_013511 Type I restriction enzyme M protein YP_003303058 [646915:648478] 1	hsdM	MHO_5210	ns	no change	1	ns	no change	1	ns	no change	1
969	MHOM03009T81	F807DRAFT_scaffold00011.11 Integrase core domain [20533:20974] -1		F807DRAFT_00572	ns	no change	1	ns	no change	1	ns	no change	1
970	MHOM09001T82	NC_013511 ABC transport permease protein YP_003302612 [97222:98242] 1		MHO_0750	0.0193458	down	-1.79145	ns	no change	1	0.00763978	up	2.8536
971	MHOM05056T85	F807DRAFT_scaffold00007.7 Predicted amino acid racemase [843:1914] 1		F807DRAFT_00438	ns	no change	1	ns	no change	1	0.0454206	down	-3.30742
972	MHOM07567T84	NC_013511 phenylalanyl-tRNA synthetase subunit beta (pheT) YP_003302655 [145419:147594] 1	pheT	MHO_1180	0.0114166	down	-1.69868	0.000409204	down	-3.68791	ns	no change	1
973	MHOM01889T82	NC_013511 Aminotransferase U-like protein YP_003302661 [151899:152349] 1	nifU	MHO_1240	ns	no change	1	ns	no change	1	ns	no change	1
974	MHOM13089T80	NC_013511 hypothetical protein YP_003302765 [277097:278165] -1		MHO_2280	ns	no change	1	ns	no change	1	0.0153378	up	3.41256
975	MHOM04038T81	NC_013511 ATP synthase subunit beta YP_003302563 [25640:27128] 1	atpD	MHO_0260	ns	no change	1	ns	no change	1	ns	no change	1
976	MHOM10897T83	NC_013511 ribonuclease HII YP_003302868 [391394:392093] -1	rnhB	MHO_3300	ns	no change	1	0.00302549	up	2.61617	0.0403936	down	-4.11028
977	MHOM02388T85	NC_013511 DNA gyrase subunit A YP_003302964 [528327:531063] 1	gyrA	MHO_4260	0.0452674	down	-1.37718	0.0360973	down	-1.46232	ns	no change	1
978	MHOM11665T83	NC_013511 thymidylate kinase (dTMP kinase) YP_003302635 [125558:126200] 1	tmk	MHO_0980	0.0280122	down	-1.43543	0.0406784	down	-1.44358	ns	no change	1
979	MHOM10522T83	F807DRAFT_scaffold00007.7 tRNA pseudouridine synthase B (EC 4.2.1.70) [21171:22035] -1		F807DRAFT_00454	ns	no change	1	ns	no change	1	ns	no change	1
980	MHOM01591T81	NC_013511 hypothetical protein YP_003302852 [372143:374201] -1		MHO_3140	ns	no change	1	ns	no change	1	ns	no change	1
981	MHOM01769T84	NC_013511 Cell division protein FtsZ YP_003302764 [275944:277090] -1	ftsZ	MHO_2270	ns	no change	1	ns	no change	1	0.00421217	up	3.09355
982	MHOM02941T80	NC_013511 GTP-binding Era-like protein YP_003302981 [547623:548508] 1	era	MHO_4430	ns	no change	1	0.0151531	down	-2.54674	ns	no change	1
983	MHOM02196T79	NC_013511 transcription elongation protein NusA YP_003303062 [654054:655695] 1	nusA	MHO_5250	ns	no change	1	ns	no change	1	ns	no change	1
984	MHOM11744T83	F807DRAFT_scaffold00001.1 hypothetical protein [95536:95734] -1		F807DRAFT_00088	0.0180946	up	1.53808	ns	no change	1	ns	no change	1
985	MHOM11612T81	NC_013511 hypothetical protein YP_003302785 [301275:302388] -1		MHO_2480	ns	no change	1	0.00279102	down	-3.56057	0.00868331	down	-2.01511
986	MHOM11182T87	NC_013511 hypothetical protein YP_003302995 [566809:568141] 1		MHO_4570	ns	no change	1	0.00871785	up	1.87182	ns	no change	1
987	MHOM07045T81	NC_013511 DNA polymerase I YP_003302951 [512750:513644] 1	polA	MHO_4130	0.0195923	down	-1.67502	ns	no change	1	ns	no change	1
988	MHOM05277T82	NC_013511 putative GTP-binding protein engB YP_003302932 [485405:485957] -1	engB	MHO_3940	ns	no change	1	ns	no change	1	ns	no change	1
989	MHOM03279T82	NC_013511 Adenylate kinase (ATP-AMP transphosphorylase) YP_003302816 [335553:336249] -1	adk	MHO_2780	ns	no change	1	ns	no change	1	ns	no change	1
990	MHOM11491T80	NC_013511 hypothetical protein YP_003302948 [507633:508536] -1		MHO_4100	ns	no change	1	ns	no change	1	ns	no change	1
991	MHOM11870T85	NC_013511 putative GTPase engC YP_003303027 [607837:608689] 1	engC	MHO_4890	0.018297	up	1.52569	0.049803	down	-1.44371	ns	no change	1
992	MHOM12546T82	NC_013511 ABC transporter ATP-binding protein YP_003302979 [545080:547099] 1		MHO_4410	ns	no change	1	ns	no change	1	ns	no change	1
993	MHOM07912T81	NC_013511 hypothetical protein YP_003302779 [296838:297390] -1		MHO_2420	ns	no change	1	ns	no change	1	0.0195221	down	-3.14517
994	MHOM02474T83	NC_013511 50S ribosomal protein L21 YP_003302803 [317025:317328] -1	rplU	MHO_2660	0.00454448	up	1.88169	0.00121637	up	3.06316	0.0137209	up	1.88169
995	MHOM06208T85	NC_013511 RNA polymerase sigma factor rpoD YP_003302752 [258014:259631] -1	rpoD	MHO_2150	ns	no change	1	ns	no change	1	0.0406573	down	-1.55401
996	MHOM07603T83	NC_013511 transcription antitermination protein YP_003302937 [494088:494676] -1	nusG	MHO_3990	0.0382782	up	1.5691	0.0246996	up	1.79668	ns	no change	1
997	MHOM03547T80	NC_013511 hypothetical protein YP_003302747 [253523:254528] -1		MHO_2100	ns	no change	1	6.64043e-05	up	13.9101	0.000856614	up	4.16502
998	MHOM00728T79	Mycoplasma hominis P100, oppB, oppC, oppD, oppF genes		FBG_P100v1	ns	no change	1	ns	no change	1	ns	no change	1
999	MHOM08807T83	F807DRAFT_scaffold00005.5 hypothetical protein [18482:19991] 1		F807DRAFT_00371	0.00875786	up	1.89897	0.00288317	up	2.60589	ns	no change	1
1000	MHOM01196T84	NC_013511 Cell division FtsY-like protein YP_003302997 [569944:571000] 1	ftsY	MHO_4590	ns	no change	1	ns	no change	1	ns	no change	1
1001	MHOM04229T82	NC_013511 Prolyl-tRNA synthetase YP_003302954 [514806:516240] -1	proS	MHO_4160	ns	no change	1	ns	no change	1	ns	no change	1
1002	MHOM03704T83	F807DRAFT_scaffold00005.5 GDSL-like Lipase/Acylhydrolase family [20022:28038] -1		F807DRAFT_00372	ns	no change	1	ns	no change	1	0.0199466	up	1.73061
1003	MHOM06334T81	NC_013511 Oligopeptide ABC transporter substrate-binding protein YP_003302688 [178626:181512] 1	oppA	MHO_1510	ns	no change	1	ns	no change	1	ns	no change	1
1004	MHOM02612T82	NC_013511 Cation-transporting P-ATPase YP_003302894 [429289:432100] -1	mgtA	MHO_3560	ns	no change	1	ns	no change	1	ns	no change	1
1005	MHOM03008T80	NC_013511 Trigger factor (TF) YP_003302628 [117397:118828] 1	tig	MHO_0910	ns	no change	1	ns	no change	1	ns	no change	1
1006	MHOM08517T83	F807DRAFT_scaffold00008.8 type I site-specific deoxyribonuclease, HsdR family [640:2056] 1		F807DRAFT_00471	ns	no change	1	ns	no change	1	ns	no change	1
1007	MHOM03463T80	NC_013511 hypothetical protein YP_003302702 [201389:202421] 1		MHO_1650	ns	no change	1	0.0477639	up	1.42811	ns	no change	1
1008	MHOM12878T81	F807DRAFT_scaffold00007.7 hypothetical protein [2256:3279] -1		F807DRAFT_00439	0.0199448	down	-1.59339	0.0204	down	-1.684	ns	no change	1
1009	MHOM02665T86	NC_013511 Hemolysin A YP_003302659 [150009:150744] 1	tlyA	MHO_1220	0.0166525	down	-1.6061	0.012705	down	-2.74257	ns	no change	1
1010	MHOM03647T84	NC_013511 hypothetical protein YP_003303036 [618874:619768] 1		MHO_4980	ns	no change	1	ns	no change	1	ns	no change	1
1011	MHOM06477T83	NC_013511 hypothetical protein YP_003302952 [513670:514477] -1		MHO_4140	ns	no change	1	0.0213269	down	-1.59572	ns	no change	1
1012	MHOM03477T81	NC_013511 hypothetical protein YP_003302781 [298146:298896] -1		MHO_2440	ns	no change	1	0.0191523	down	-1.58345	ns	no change	1
1013	MHOM05228T78	NC_013511 Aspartate-ammonia ligase YP_003302903 [441718:442699] -1	asnA	MHO_3650	ns	no change	1	ns	no change	1	ns	no change	1
1014	MHOM11866T83	NC_013511 Valyl-tRNA synthetase YP_003302585 [60823:63343] 1	valS	MHO_0480	ns	no change	1	ns	no change	1	ns	no change	1
1015	MHOM07333T82	NC_013511 hypothetical protein YP_003302978 [544119:544971] -1		MHO_4400	ns	no change	1	ns	no change	1	ns	no change	1
1016	MHOM10802T83	NC_013511 50S ribosomal protein L9 YP_003302930 [482957:483398] -1	rpII	MHO_3920	ns	no change	1	ns	no change	1	ns	no change	1
1017	MHOM03202T82	NC_013511 50S ribosomal protein L23 YP_003302834 [344895:345327] -1	rplW	MHO_2960	ns	no change	1	ns	no change	1	ns	no change	1
1018	MHOM13177T82	NC_013511 Chaperone ClpB YP_003302555 [18059:20210] -1	clpB	MHO_0180	0.0101857	up	1.64408	0.0145111	up	1.70002	ns	no change	1
1019	MHOM03695T80	NC_013511 50S ribosomal protein L17 YP_003302809 [332289:332655] -1	rplQ	MHO_2720	ns	no change	1	ns	no change	1	ns	no change	1
1020	MHOM06622T80	NC_013511 hypothetical protein YP_003302943 [499948:500854] -1		MHO_4050	ns	no change	1	ns	no change	1	0.0402595	up	2.13924
1021	MHOM10496T84	NC_013511 hypothetical protein YP_003302686 [175669:177148] 1		MHO_1490	ns	no change	1	0.0327601	up	1.93741	0.00112854	up	5.12014
1022	MHOM07052T79	F807DRAFT_scaffold00001.1 Lipoprotein associated domain [17698:20992] 1		F807DRAFT_00019	ns	no change	1	0.00389907	up	4.60256	0.017694	up	2.58351
1023	MHOM04267T78	NC_013511 ATP synthase subunit beta YP_003302563 [25640:27128] 1	atpD	MHO_0260	ns	no change	1	ns	no change	1	ns	no change	1
1024	MHOM10148T83	NC_013511 hypothetical protein YP_003303037 [619745:620681] 1		MHO_4990	ns	no change	1	ns	no change	1	0.00348736	up	2.80401
1025	MHOM06163T81	NC_013511 hypothetical protein YP_003302970 [537376:537703] 1		MHO_4320	ns	no change	1	ns	no change	1	ns	no change	1
1026	MHOM11588T84	NC_013511 hypothetical protein YP_003302919 [469738:471238] 1		MHO_3810	ns	no change	1	0.0244301	up	1.65875	0.0294068	up	2.05476
1027	MHOM10278T82	NC_013511 Protein mraZ YP_003302767 [279072:279513] -1	mraZ	MHO_2300	ns	no change	1	0.0227538	down	-1.54378	ns	no change	1
1028	MHOM03478T86	NC_013511 hypothetical protein YP_003302696 [190022:190625] 1		MHO_1590	ns	no change	1	ns	no change	1	0.037725	up	2.68772
1029	MHOM03080T85	NC_013511 Oligoendopeptidase F YP_003302905 [446608:448444] -1	pepF	MHO_3670	ns	no change	1	ns	no change	1	0.00258634	up	2.92539
1030	MHOM10939T87	NC_013511 serine/threonine protein kinase YP_003303026 [606820:607837] 1	sps1	MHO_4880	ns	no change	1	0.0321207	down	-1.72785	ns	no change	1
1031	MHOM13534T81	NC_013511 tRNA/rRNA methyltransferase YP_003302774 [288830:289556] 1		MHO_2370	ns	no change	1	ns	no change	1	ns	no change	1
1032	MHOM09800T85	NC_013511 ATP synthase subunit alpha YP_003302851 [370589:372128] -1	atpA	MHO_3130	ns	no change	1	ns	no change	1	ns	no change	1
1033	MHOM01499T83	NC_013511 Tryptophanyl-tRNA synthetase YP_003302643 [132063:133065] -1	trpS	MHO_1060	ns	no change	1	ns	no change	1	ns	no change	1
1034	MHOM11154T79	F807DRAFT_scaffold00013.13 hypothetical protein [10080:10569] -1		F807DRAFT_00593	ns	no change	1	ns	no change	1	ns	no change	1
1035	MHOM01205T79	NC_013511 50S ribosomal protein L33 YP_003302748 [254887:255040] 1	rpmG	MHO_2110	ns	no change	1	ns	no change	1	ns	no change	1
1036	MHOM06573T80	F807DRAFT_scaffold00007.7 tRNA pseudouridine synthase B (EC 4.2.1.70) [21171:22035] -1		F807DRAFT_00454	ns	no change	1	ns	no change	1	0.00931812	down	-3.96284
1037	MHOM13688T78	NC_013511 hypothetical protein YP_003302852 [372143:374201] -1		MHO_3140	ns	no change	1	ns	no change	1	ns	no change	1
1038	MHOM06630T81	NC_013511 Cell division protein ftsH YP_003302961 [524570:526790] 1	ftsH	MHO_4230	ns	no change	1	ns	no change	1	ns	no change	1
1039	MHOM11591T81	F807DRAFT_scaffold00002.2 DNA gyrase subunit A (EC 5.99.1.3) [34755:37491] 1		F807DRAFT_00206	ns	no change	1	ns	no change	1	ns	no change	1
1040	MHOM02415T85	NC_013511 Leucyl-tRNA synthetase YP_003302844 [355849:358267] -1	leuS	MHO_3060	ns	no change	1	ns	no change	1	ns	no change	1
1041	MHOM05173T82	NC_013511 hypothetical protein YP_003302913 [460592:461252] 1		MHO_3750	ns	no change	1	ns	no change	1	0.006921	up	2.20934
1042	MHOM12172T84	NC_013511 hypothetical protein YP_003302973 [539243:540647] -1		MHO_4350	ns	no change	1	0.0363666	down	-1.46535	ns	no change	1
1043	MHOM01970T78	NC_013511 hypothetical protein YP_003302614 [99452:100901] 1		MHO_0770	ns	no change	1	ns	no change	1	0.0224052	down	-2.51243
1044	MHOM07892T83	NC_013511 ribonuclease P protein component YP_003302539 [1969:2299] -1	rnpA	MHO_0020	ns	no change	1	0.0194383	down	-1.68399	0.037824	down	-1.62596
1045	MHOM11595T79	F807DRAFT_scaffold00009.9 hypothetical protein [2212:4111] 1		F807DRAFT_00505	ns	no change	1	ns	no change	1	ns	no change	1
1046	MHOM13066T79	NC_013511 hypothetical protein YP_003303037 [619745:620681] 1		MHO_4990	ns	no change	1	ns	no change	1	0.0484138	up	1.72616
1047	MHOM06072T80	NC_013511 Recombination protein recR YP_003302634 [124953:125544] 1	recR	MHO_0970	0.0130357	down	-1.61068	0.0164853	down	-1.70945	ns	no change	1
1048	MHOM11868T83	NC_013511 methionyl-tRNA formyltransferase YP_003302972 [538345:539206] -1	fmt	MHO_4340	ns	no change	1	ns	no change	1	ns	no change	1
1049	MHOM03709T83	Mycoplasma hominis p50 gene variant, isolate no.13/24280		CustP50_v2	ns	no change	1	ns	no change	1	0.0300149	up	2.96902
1050	MHOM05042T84	F807DRAFT_scaffold00016.16 Uncharacterized protein conserved in bacteria (DUF2179) [2268:2760] -1		F807DRAFT_00617	ns	no change	1	ns	no change	1	ns	no change	1
1051	MHOM11514T84	NC_013511 phosphopentomutase YP_003302955 [516299:517496] -1	deoB	MHO_4170	ns	no change	1	ns	no change	1	ns	no change	1
1052	MHOM01095T82	NC_013511 hypothetical protein YP_003302785 [301275:302388] -1		MHO_2480	ns	no change	1	0.000734358	down	-2.96727	0.00455835	down	-2.34948
1053	MHOM02229T83	NC_013511 30S ribosomal protein S6 YP_003302649 [141170:141611] 1	rpsF	MHO_1120	ns	no change	1	0.0349654	up	1.90481	ns	no change	1
1054	MHOM12640T80	NC_013511 ABC transporter ATP-binding protein YP_003303008 [584125:587062] 1		MHO_4700	ns	no change	1	0.0396222	up	1.58402	ns	no change	1
1055	MHOM08038T82	NC_013511 ATPase, AAA family YP_003302653 [143250:144465] 1		MHO_1160	ns	no change	1	0.0088695	down	-2.14916	ns	no change	1
1056	MHOM06447T79	NC_013511 hypothetical protein YP_003302874 [397110:397782] 1		MHO_3360	ns	no change	1	ns	no change	1	ns	no change	1
1057	MHOM00022T82	NC_013511 ABC transporter ATP-binding protein YP_003302890 [418017:418989] -1		MHO_3520	ns	no change	1	0.00444201	up	3.18846	0.0112794	up	2.77029
1058	MHOM00236T88	NC_013511 hypothetical protein YP_003303055 [641866:643609] 1		MHO_5180	ns	no change	1	ns	no change	1	ns	no change	1
1059	MHOM10269T84	NC_013511 50S ribosomal protein L21 YP_003302803 [317025:317328] -1	rplU	MHO_2660	ns	no change	1	0.00125976	up	3.53518	ns	no change	1
1060	MHOM07128T78	NC_013511 hypothetical protein YP_003302588 [65277:65736] 1		MHO_0510	ns	no change	1	ns	no change	1	ns	no change	1
1061	MHOM12793T79	NC_013511 hypothetical protein YP_003302547 [7390:8077] -1		MHO_0100	ns	no change	1	ns	no change	1	ns	no change	1
1062	MHOM00412T80	NC_013511 hypothetical protein YP_003302607 [90136:90625] -1		MHO_0700	0.0182145	up	1.82579	0.0185328	up	2.20992	ns	no change	1
1063	MHOM13590T83	F807DRAFT_scaffold00003.3 hypothetical protein [20220:20904] -1		F807DRAFT_00283	ns	no change	1	ns	no change	1	ns	no change	1
1064	MHOM01262T82	NC_013511 hypothetical protein YP_003302965 [531213:531699] -1		MHO_4270	ns	no change	1	ns	no change	1	ns	no change	1
1065	MHOM07849T80	NC_013511 hypothetical protein YP_003302762 [269715:270378] -1		MHO_2250	ns	no change	1	ns	no change	1	ns	no change	1
1066	MHOM09730T84	NC_013511 UvrABC system protein C (UvrC protein, Excinuclease ABC subunit C) YP_003302622 [110612:112319] 1	uvrC	MHO_0850	ns	no change	1	0.00244443	down	-3.27058	ns	no change	1
1067	MHOM10323T79	NC_013511 Lmp related protein YP_003302845 [358543:359770] 1		MHO_3070	ns	no change	1	ns	no change	1	ns	no change	1
1068	MHOM06466T80	NC_013511 Potassium uptake protein KtrA YP_003302571 [43714:44407] 1	ktrA	MHO_0340	0.0229707	up	1.45984	0.0103719	up	1.83807	ns	no change	1
1069	MHOM13020T79	NC_013511 hypothetical protein YP_003302909 [452237:453974] 1		MHO_3710	ns	no change	1	ns	no change	1	ns	no change	1
1070	MHOM07390T81	NC_013511 dsRNA-specific ribonuclease III YP_003303007 [583408:584104] 1	rnc	MHO_4690	ns	no change	1	ns	no change	1	ns	no change	1
1071	MHOM04936T88	NC_013511 Fatty acid/phospholipid synthesis protein YP_003303006 [582411:583419] 1	plsX	MHO_4680	0.0259861	down	-1.4468	0.048684	up	1.4079	0.00317104	up	2.77828
1072	MHOM08468T84	NC_013511 Enolase (2-phosphoglycerate dehydratase, 2-phospho-D-glycerate hydro-lyase) YP_003302626 [115064:116438] -1	eno	MHO_0890	ns	no change	1	0.0127823	up	2.0179	0.00214971	up	3.68991
1073	MHOM06111T83	NC_013511 GTP-binding protein YP_003302593 [75417:76521] 1		MHO_0560	ns	no change	1	ns	no change	1	ns	no change	1
1074	MHOM00815T79	NC_013511 lipoprotein signal peptidase YP_003302842 [352545:353172] -1	lspA	MHO_3040	0.00746749	down	-2.02997	ns	no change	1	ns	no change	1
1075	MHOM07230T83	NC_013511 hypothetical protein YP_003303031 [611904:612807] 1		MHO_4930	ns	no change	1	0.00886288	up	3.49306	ns	no change	1
1076	MHOM03474T84	NC_013511 hypothetical protein YP_003303015 [596306:597089] 1		MHO_4770	ns	no change	1	0.0329784	up	2.31053	0.00445221	up	3.08884
1077	MHOM00471T81	NC_013511 Endonuclease IV YP_003302751 [256997:257849] -1	nfo	MHO_2140	ns	no change	1	ns	no change	1	ns	no change	1
1078	MHOM04051T86	NC_013511 hypothetical protein YP_003302925 [477615:478083] 1		MHO_3870	0.015933	up	1.56395	0.016812	up	1.87632	ns	no change	1
1079	MHOM02021T84	NC_013511 hypothetical protein YP_003302763 [270515:275675] -1		MHO_2260	0.0237731	up	1.95003	0.00725232	up	2.88756	0.044058	down	-2.10102
1080	MHOM03077T78	NC_013511 Lmp1 protein YP_003302590 [67780:72349] 1	lmp1	MHO_0530	ns	no change	1	ns	no change	1	ns	no change	1
1081	MHOM02477T80	NC_013511 hypothetical protein YP_003302619 [107480:108131] -1		MHO_0820	ns	no change	1	0.030802	up	1.88178	ns	no change	1
1082	MHOM08484T82	NC_013511 Peptide deformylase (Polypeptide deformylase) YP_003302647 [139041:139599] -1	def	MHO_1100	0.0478693	up	1.58158	0.0139631	up	2.28593	ns	no change	1
1083	MHOM12107T83	NC_013511 Elongation factor Tu (EF-Tu) YP_003302589 [66309:67503] 1	tuf	MHO_0520	ns	no change	1	ns	no change	1	ns	no change	1
1084	MHOM10000T81	NC_013511 hypothetical protein YP_003303033 [615072:616920] 1		MHO_4950	ns	no change	1	0.0166604	down	-2.10914	0.0493148	up	1.85456
1085	MHOM10602T83	NC_013511 Lysyl-tRNA synthetase YP_003302942 [498043:499510] -1	lysS	MHO_4040	ns	no change	1	0.0483539	up	1.62577	ns	no change	1
1086	MHOM00825T86	NC_013511 hypothetical protein YP_003302993 [564113:565025] -1		MHO_4550	ns	no change	1	ns	no change	1	ns	no change	1
1087	MHOM10552T81	NC_013511 hypothetical protein YP_003303071 [663401:664412] -1		MHO_5340	ns	no change	1	0.0139761	up	1.73971	ns	no change	1
1088	MHOM07004T84	NC_013511 Deoxyribose-phosphate aldolase YP_003302871 [393893:394556] -1	deoC	MHO_3330	0.0376562	down	-1.627	ns	no change	1	ns	no change	1
1089	MHOM01175T82	Mycoplasma hominis p50 gene, category 1, strain 7488		CustP50_v10	ns	no change	1	0.0017924	up	2.53144	ns	no change	1
1090	MHOM03900T83	NC_013511 putative GTPase engC YP_003303027 [607837:608689] 1	engC	MHO_4890	ns	no change	1	0.0130891	down	-1.82189	ns	no change	1
1091	MHOM06136T88	F807DRAFT_scaffold00014.14 hypothetical protein [10439:10832] 1		F807DRAFT_00609	ns	no change	1	0.0144819	down	-1.81272	ns	no change	1
1092	MHOM08757T85	NC_013511 Peptide deformylase (Polypeptide deformylase) YP_003302647 [139041:139599] -1	def	MHO_1100	0.00906752	up	1.6451	0.0013894	up	2.62961	ns	no change	1
1093	MHOM07940T83	gi 2911534:4679-5953 Mycoplasma hominis P100, oppB, oppC, oppD, oppF genes		FBG_P100v4	0.0087502	down	-1.69771	0.00231403	down	-2.28743	0.0155216	down	-1.80531
1094	MHOM02257T79	NC_013511 holo-[acyl-carrier-protein] synthase YP_003302575 [49835:50138] 1	acpS	MHO_0380	ns	no change	1	ns	no change	1	ns	no change	1
1095	MHOM07526T85	NC_013511 hypothetical protein YP_003303042 [624446:626183] 1		MHO_5040	0.00839348	down	-1.74808	ns	no change	1	0.00873427	up	2.0858
1096	MHOM06518T80	NC_013511 ATP synthase subunit beta YP_003302850 [369231:370590] -1	atpD	MHO_3120	ns	no change	1	0.00408859	up	2.36313	ns	no change	1
1097	MHOM11751T80	NC_013511 hypothetical protein YP_003302695 [188874:189777] 1		MHO_1580	ns	no change	1	ns	no change	1	ns	no change	1
1098	MHOM04313T80	F807DRAFT_scaffold00012.12 DNA mismatch repair protein [13639:15031] -1		F807DRAFT_00583	ns	no change	1	ns	no change	1	ns	no change	1
1099	MHOM05751T82	NC_013511 Type I restriction enzyme specificity protein YP_003303060 [649739:650876] 1	hsdS	MHO_5230	ns	no change	1	ns	no change	1	ns	no change	1
1100	MHOM08007T85	NC_013511 Cobalt ABC transporter permease protein YP_003302736 [236856:237804] 1	cbiQ	MHO_1990	0.00649495	down	-1.98442	0.00444492	down	-2.25734	0.025668	down	-1.92598
1101	MHOM00457T78	NC_013511 hypothetical protein YP_003303067 [659931:660363] 1		MHO_5300	ns	no change	1	ns	no change	1	ns	no change	1
1102	MHOM04643T78	NC_013511 Lmp related protein YP_003302966 [531774:533220] -1		MHO_4280	ns	no change	1	ns	no change	1	ns	no change	1
1103	MHOM05707T86	NC_013511 RNA polymerase sigma factor rpoD YP_003302752 [258014:259631] -1	rpoD	MHO_2150	ns	no change	1	ns	no change	1	ns	no change	1
1104	MHOM04996T78	NC_013511 hypothetical protein YP_003302633 [124654:124954] 1		MHO_0960	0.0281543	down	-1.63197	0.00408509	down	-2.47737	ns	no change	1
1105	MHOM07435T83	gi 2911534:4679-5953 Mycoplasma hominis P100, oppB, oppC, oppD, oppF genes		FBG_P100v4	0.0217617	down	-1.52711	0.00427296	down	-2.07183	0.0452376	down	-1.53565
1106	MHOM01542T84	NC_013511 phosphoglycerate kinase YP_003302586 [63422:64616] -1	pgk	MHO_0490	ns	no change	1	ns	no change	1	ns	no change	1
1107	MHOM00839T81	NC_013511 hypothetical protein YP_003302719 [219120:219468] -1		MHO_1820	ns	no change	1	ns	no change	1	ns	no change	1
1108	MHOM05065T82	F807DRAFT_scaffold00003.3 hypothetical protein [27145:28039] 1		F807DRAFT_00288	ns	no change	1	ns	no change	1	0.0116446	up	2.44839
1109	MHOM03123T85	NC_013511 RNA polymerase sigma factor rpoD YP_003302752 [258014:259631] -1	rpoD	MHO_2150	ns	no change	1	0.0150721	up	1.93389	ns	no change	1
1110	MHOM13194T81	NC_013511 ATP synthase subunit delta YP_003302560 [22628:23168] 1	atpH	MHO_0230	ns	no change	1	ns	no change	1	ns	no change	1
1111	MHOM01410T81	NC_013511 hypothetical protein YP_003302587 [64727:65138] 1		MHO_0500	0.0439046	up	1.37207	0.0110388	up	1.83761	ns	no change	1
1112	MHOM09353T80	NC_013511 hypothetical protein YP_003303040 [622871:623699] -1		MHO_5020	0.0117127	up	1.66071	ns	no change	1	ns	no change	1
1113	MHOM12497T81	NC_013511 Type I restriction enzyme M protein YP_003303058 [646915:648478] 1	hsdM	MHO_5210	ns	no change	1	ns	no change	1	ns	no change	1
1114	MHOM11574T79	F807DRAFT_scaffold00001.1 Acyl carrier protein [82926:83151] -1		F807DRAFT_00078	ns	no change	1	ns	no change	1	ns	no change	1
1115	MHOM01495T82	NC_013511 hypothetical protein YP_003303010 [587811:588675] -1		MHO_4720	ns	no change	1	ns	no change	1	ns	no change	1
1116	MHOM02812T81	NC_013511 50S ribosomal protein L31 YP_003302840 [351493:351709] 1	rpmE	MHO_3020	ns	no change	1	0.00728751	up	2.18069	0.0166713	up	1.98687
1117	MHOM12900T79	F807DRAFT_scaffold00009.9 Putative mycoplasma lipoprotein, C-terminal region/Mycoplasma MG185/MG260 protein [30589:31909] -1		F807DRAFT_00532	ns	no change	1	0.0088428	up	2.95544	ns	no change	1
1118	MHOM02073T81	NC_013511 30S ribosomal protein S11 YP_003302811 [333721:334096] -1	rpsK	MHO_2740	ns	no change	1	ns	no change	1	ns	no change	1
1119	MHOM04523T80	F807DRAFT_scaffold00010.10 hypothetical protein [5833:7570] 1		F807DRAFT_00538	ns	no change	1	ns	no change	1	ns	no change	1
1120	MHOM12849T83	NC_013511 Chaperone protein DnaK (HSP70) YP_003303032 [613079:614867] 1	dnaK	MHO_4940	ns	no change	1	ns	no change	1	0.0269231	down	-1.93638
1121	MHOM07049T82	F807DRAFT_scaffold00002.2 Uncharacterized protein conserved in bacteria [6161:6386] -1		F807DRAFT_00182	ns	no change	1	ns	no change	1	ns	no change	1
1122	MHOM06972T81	NC_013511 glucan 1,6-alpha-glucosidase YP_003302742 [243501:244983] 1	dexB	MHO_2050	ns	no change	1	ns	no change	1	ns	no change	1
1123	MHOM09455T85	NC_013511 phosphopentomutase YP_003302955 [516299:517496] -1	deoB	MHO_4170	ns	no change	1	0.024118	up	1.7282	0.0110613	up	2.19402
1124	MHOM06398T80	NC_013511 hypothetical protein YP_003302970 [537376:537703] 1		MHO_4320	ns	no change	1	0.0348717	up	1.79195	ns	no change	1
1125	MHOM05495T78	NC_013511 Aspartate-ammonia ligase YP_003302903 [441718:442699] -1	asnA	MHO_3650	ns	no change	1	ns	no change	1	0.0420163	down	-3.17306
1126	MHOM11781T83	NC_013511 hypothetical protein YP_003303002 [578633:579170] 1		MHO_4640	ns	no change	1	ns	no change	1	0.012141	down	-3.38705
1127	MHOM12969T83	NC_013511 Oligopeptide transport system permease protein YP_003302712 [211604:212795] 1	oppC	MHO_1750	0.0192811	down	-1.49442	ns	no change	1	0.0251804	up	1.66673
1128	MHOM12190T82	F807DRAFT_scaffold00001.1 5,10-methylene-tetrahydrofolate dehydrogenase/Methenyl tetrahydrofolate cyclohydrolase [38927:39851] -1		F807DRAFT_00037	ns	no change	1	ns	no change	1	0.00493099	down	-6.64616
1129	MHOM00866T85	NC_013511 hypothetical protein YP_003302785 [301275:302388] -1		MHO_2480	ns	no change	1	0.000699047	down	-3.07852	0.00207819	down	-2.82853
1130	MHOM13599T84	F807DRAFT_scaffold00007.7 HAD-superfamily hydrolase, subfamily IIB [20359:21163] -1		F807DRAFT_00453	ns	no change	1	0.00202273	up	2.50052	ns	no change	1
1131	MHOM01484T79	NC_013511 hypothetical protein YP_003302949 [508555:509461] -1		MHO_4110	0.0165173	down	-2.2329	0.00144304	down	-3.28435	0.0371618	down	-4.72101
1132	MHOM13247T83	F807DRAFT_scaffold00015.15 ATPases of the AAA class [1291:2365] -1		F807DRAFT_00611	ns	no change	1	ns	no change	1	ns	no change	1
1133	MHOM10379T81	NC_013511 30S ribosomal protein S8 YP_003302822 [339753:340167] -1	rpsH	MHO_2840	ns	no change	1	ns	no change	1	ns	no change	1
1134	MHOM07955T85	NC_013511 NH(3)-dependent NAD() synthetase YP_003302717 [216897:217662] 1	nadE	MHO_1800	ns	no change	1	0.0120398	up	2.31758	ns	no change	1
1135	MHOM03443T85	NC_013511 serine hydroxymethyltransferase YP_003303003 [579210:580467] 1	glyA	MHO_4650	ns	no change	1	0.0121706	down	-2.12349	0.024769	down	-1.993
1136	MHOM01226T85	NC_013511 50S ribosomal protein L2 YP_003302833 [343955:344801] -1	rplB	MHO_2950	ns	no change	1	0.048023	down	-1.60566	ns	no change	1
1137	MHOM09482T83	NC_013511 ABC transporter ATP binding protein YP_003302920 [471279:473157] -1	md2	MHO_3820	ns	no change	1	ns	no change	1	ns	no change	1
1138	MHOM07958T80	NC_013511 Lmp1 protein YP_003302590 [67780:72349] 1	lmp1	MHO_0530	ns	no change	1	0.00265564	up	2.74449	ns	no change	1
1139	MHOM06085T83	NC_013511 hypothetical protein YP_003302610 [94305:95271] 1		MHO_0730	0.0109487	down	-1.79412	ns	no change	1	0.00381041	up	2.68892
1140	MHOM07391T86	NC_013511 hypothetical protein YP_003303042 [624446:626183] 1		MHO_5040	0.00835834	down	-1.74358	ns	no change	1	0.00673412	up	2.19212
1141	MHOM11841T81	NC_013511 NAD()-dependent DNA ligase YP_003302737 [237805:239812] 1	ligA	MHO_2000	ns	no change	1	ns	no change	1	ns	no change	1
1142	MHOM12077T86	NC_013511 Cytidine deaminase YP_003302795 [310959:311355] -1	cdd	MHO_2580	ns	no change	1	0.0158974	up	1.77845	ns	no change	1
1143	MHOM04616T82	NC_013511 tRNA modification GTPase YP_003302994 [565461:566808] 1	trme	MHO_4560	ns	no change	1	ns	no change	1	ns	no change	1
1144	MHOM11162T81	NC_013511 thymidylate kinase (dTMP kinase) YP_003302635 [125558:126200] 1	tmk	MHO_0980	ns	no change	1	ns	no change	1	ns	no change	1
1145	MHOM12968T82	NC_013511 hypothetical protein YP_003302618 [106535:107381] -1		MHO_0810	0.0136519	up	1.61046	0.00970694	up	2.0347	ns	no change	1
1146	MHOM04374T84	NC_013511 ATP synthase subunit alpha YP_003302561 [23180:24764] 1	atpA	MHO_0240	ns	no change	1	ns	no change	1	ns	no change	1
1147	MHOM12484T83	NC_013511 ribosomal large subunit pseudouridine synthase D YP_003302678 [167705:168599] 1	rluD	MHO_1410	ns	no change	1	ns	no change	1	0.0174748	down	-2.12666
1148	MHOM09302T81	NC_013511 30S ribosomal protein S11 YP_003302811 [333721:334096] -1	rpsK	MHO_2740	ns	no change	1	ns	no change	1	ns	no change	1
1149	MHOM07387T88	NC_013511 phosphoglycerate kinase YP_003302586 [63422:64616] -1	pgk	MHO_0490	ns	no change	1	ns	no change	1	ns	no change	1
1150	MHOM09820T83	NC_013511 Endopeptidase O YP_003302992 [562164:564072] 1	pepO	MHO_4540	ns	no change	1	ns	no change	1	ns	no change	1
1151	MHOM13691T82	NC_013511 hypothetical protein YP_003302568 [32487:33957] 1		MHO_0310	ns	no change	1	ns	no change	1	ns	no change	1
1152	MHOM03868T81	NC_013511 Alanyl-tRNA synthetase (Alanine-tRNA ligase, AlaRS) YP_003302668 [157249:159913] 1	alaS	MHO_1310	0.0488391	down	-1.82458	0.00899196	down	-2.72555	ns	no change	1
1153	MHOM02430T82	NC_013511 Aminopeptidase (Leucine aminopeptidase) YP_003302968 [534427:535801] -1	pepA	MHO_4300	ns	no change	1	ns	no change	1	ns	no change	1
1154	MHOM05129T78	F807DRAFT_scaffold00005.5 ATP-dependent Lon protease, bacterial type [49938:50940] 1		F807DRAFT_00391	ns	no change	1	ns	no change	1	0.00889961	up	3.19548
1155	MHOM06045T84	gi 2911534:7114-9642 Mycoplasma hominis P100, oppB, oppC, oppD, oppF genes		FBG_P100v6	ns	no change	1	ns	no change	1	0.0384865	down	-1.56532
1156	MHOM06717T84	F807DRAFT_scaffold00003.3 ATPase, P-type (transporting), HAD superfamily, subfamily IC [34574:37475] 1		F807DRAFT_00295	ns	no change	1	ns	no change	1	ns	no change	1
1157	MHOM09224T78	F807DRAFT_scaffold00013.13 hypothetical protein [4527:5913] -1		F807DRAFT_00591	ns	no change	1	ns	no change	1	ns	no change	1
1158	MHOM00792T78	NC_013511 hypothetical protein YP_003303017 [599816:600857] 1		MHO_4790	ns	no change	1	ns	no change	1	ns	no change	1
1159	MHOM01383T79	NC_013511 Virulence-associated protein D YP_003303009 [587320:587626] 1	vapD	MHO_4710	0.00183356	up	2.46603	0.00302538	up	3.12122	ns	no change	1
1160	MHOM07095T80	NC_013511 hypothetical protein YP_003303054 [641080:641845] 1		MHO_5170	0.0403277	up	2.12713	ns	no change	1	ns	no change	1
1161	MHOM00610T78	F807DRAFT_scaffold00011.11 hypothetical protein [15595:16954] -1		F807DRAFT_00566	ns	no change	1	ns	no change	1	0.01204	up	3.38223
1162	MHOM00970T85	F807DRAFT_scaffold00003.3 ATPase, P-type (transporting), HAD superfamily, subfamily IC [34574:37475] 1		F807DRAFT_00295	ns	no change	1	ns	no change	1	0.0118295	down	-1.96868
1163	MHOM12152T82	NC_013511 30S ribosomal protein S1 YP_003302898 [435420:435756] -1	rpsA	MHO_3600	ns	no change	1	ns	no change	1	ns	no change	1
1164	MHOM10763T84	NC_013511 DNA-dependent RNA polymerase subunit beta YP_003302805 [322349:325949] -1	rpoB	MHO_2680	ns	no change	1	0.0159156	up	1.78252	0.0293499	up	1.76443
1165	MHOM09813T83	NC_013511 Dimethyladenosine transferase YP_003302545 [5857:6631] -1	ksgA	MHO_0080	ns	no change	1	ns	no change	1	ns	no change	1
1166	MHOM03409T84	NC_013511 hypothetical protein YP_003302943 [499948:500854] -1		MHO_4050	ns	no change	1	ns	no change	1	ns	no change	1
1167	MHOM09434T79	NC_013511 hypothetical protein YP_003302633 [124654:124954] 1		MHO_0960	ns	no change	1	ns	no change	1	ns	no change	1
1168	MHOM09468T84	NC_013511 Elongation factor G (EF-G) YP_003302684 [172541:174635] 1	fusA	MHO_1470	ns	no change	1	ns	no change	1	0.033949	up	1.64203
1169	MHOM13435T82	NC_013511 Oligopeptide transport system permease protein YP_003302689 [181527:182673] 1	oppB	MHO_1520	0.0145507	down	-1.60332	0.00457471	down	-2.08701	0.0303153	down	-1.65365
1170	MHOM12304T79	NC_013511 ATPase, AAA family YP_003302653 [143250:144465] 1		MHO_1160	ns	no change	1	ns	no change	1	ns	no change	1
1171	MHOM12275T78	F807DRAFT_scaffold00010.10 hypothetical protein [7813:9778] 1		F807DRAFT_00539	ns	no change	1	ns	no change	1	0.00595938	up	3.3301
1172	MHOM05409T79	NC_013511 hypothetical protein YP_003302671 [160628:161348] 1		MHO_1340	0.0430513	down	-1.48879	0.0207509	down	-1.73943	ns	no change	1
1173	MHOM07377T82	NC_013511 hypothetical protein YP_003303033 [615072:616920] 1		MHO_4950	0.00401543	up	2.04237	0.00804643	down	-2.09237	0.0153291	up	1.86244
1174	MHOM01856T82	NC_013511 hypothetical protein YP_003302852 [372143:374201] -1		MHO_3140	ns	no change	1	ns	no change	1	ns	no change	1
1175	MHOM07346T83	NC_013511 ABC transporter, ATP-binding protein YP_003302769 [282065:283850] -1		MHO_2320	0.0258044	up	1.58262	ns	no change	1	ns	no change	1
1176	MHOM09526T82	NC_013511 hypothetical protein YP_003302538 [0:1995] -1		MHO_0010	ns	no change	1	ns	no change	1	ns	no change	1
1177	MHOM08866T78	F807DRAFT_scaffold00008.8 hypothetical protein [12422:15320] 1		F807DRAFT_00481	ns	no change	1	ns	no change	1	ns	no change	1
1178	MHOM04227T82	F807DRAFT_scaffold00012.12 hypothetical protein [2844:5151] 1		F807DRAFT_00575	ns	no change	1	ns	no change	1	ns	no change	1
1179	MHOM08244T79	NC_013511 Oligopeptide transport system permease protein YP_003302689 [181527:182673] 1	oppB	MHO_1520	ns	no change	1	ns	no change	1	ns	no change	1
1180	MHOM02731T85	NC_013511 tRNA (guanine-N(7)-)-methyltransferase YP_003302963 [527644:528253] 1	trmB	MHO_4250	ns	no change	1	0.00588811	up	1.94437	ns	no change	1
1181	MHOM01047T87	NC_013511 lipoprotein signal peptidase YP_003302842 [352545:353172] -1	lspA	MHO_3040	0.00953077	down	-1.76034	ns	no change	1	ns	no change	1
1182	MHOM13470T80	NC_013511 hypothetical protein YP_003302799 [313013:314417] 1		MHO_2620	ns	no change	1	ns	no change	1	ns	no change	1
1183	MHOM08735T82	NC_013511 ATP synthase subunit gamma YP_003302562 [24742:25624] 1	atpG	MHO_0250	ns	no change	1	ns	no change	1	ns	no change	1
1184	MHOM12649T84	F807DRAFT_scaffold00003.3 type I restriction system adenine methylase (hsdM) [55172:55796] 1		F807DRAFT_00310	ns	no change	1	ns	no change	1	0.00576834	up	3.6025
1185	MHOM04244T85	F807DRAFT_scaffold00002.2 hypothetical protein [64048:65233] -1		F807DRAFT_00231	ns	no change	1	ns	no change	1	ns	no change	1
1186	MHOM07622T83	NC_013511 hypothetical protein YP_003302856 [376035:377517] -1		MHO_3180	ns	no change	1	0.00662191	down	-1.96312	ns	no change	1
1187	MHOM00025T81	NC_013511 Cysteinyl-tRNA synthetase YP_003302598 [81321:82527] 1	cysS	MHO_0610	ns	no change	1	ns	no change	1	ns	no change	1
1188	MHOM02135T78	NC_013511 hypothetical protein YP_003303002 [578633:579170] 1		MHO_4640	ns	no change	1	ns	no change	1	0.0143938	up	2.99511
1189	MHOM02598T83	NC_013511 Oligoendopeptidase F YP_003302905 [446608:448444] -1	pepF	MHO_3670	ns	no change	1	0.00131355	down	-2.79095	0.0195059	down	-1.76149
1190	MHOM07430T79	NC_013511 phenylalanyl-tRNA synthetase subunit beta (pheT) YP_003302655 [145419:147594] 1	pheT	MHO_1180	0.00867773	down	-1.70788	0.00192561	down	-3.03147	ns	no change	1
1191	MHOM04248T78	NC_013511 hypothetical protein YP_003302620 [108485:109145] -1		MHO_0830	0.04339	up	1.42132	0.00460919	down	-2.18079	0.00481361	down	-3.42139
1192	MHOM05449T82	NC_013511 phenylalanyl-tRNA synthetase alpha subunit(pheS) YP_003302654 [144466:145408] 1	pheS	MHO_1170	0.00430092	down	-1.85223	0.0032254	down	-2.41965	ns	no change	1
1193	MHOM04004T87	NC_013511 Adenine phosphoribosyl transferase YP_003302906 [448443:448959] -1	apt	MHO_3680	ns	no change	1	ns	no change	1	ns	no change	1
1194	MHOM05688T81	NC_013511 ribulose-phosphate 3-epimerase YP_003303028 [608697:609345] 1	rpe	MHO_4900	ns	no change	1	0.0457998	down	-1.63191	ns	no change	1
1195	MHOM05937T83	NC_013511 hypothetical protein YP_003302565 [27762:29937] 1		MHO_0280	ns	no change	1	ns	no change	1	ns	no change	1
1196	MHOM03098T78	NC_013511 Type I restriction enzyme specificity protein YP_003303059 [648480:649662] 1	hsdS	MHO_5220	ns	no change	1	ns	no change	1	ns	no change	1
1197	MHOM02076T82	NC_013511 hypothetical protein YP_003302773 [287957:288761] 1		MHO_2360	ns	no change	1	0.0394658	up	1.65767	ns	no change	1
1198	MHOM11715T82	NC_013511 translation initiation factor IF-1 YP_003302814 [334595:334811] -1	infA	MHO_2760	ns	no change	1	ns	no change	1	0.00515819	down	-2.95804
1199	MHOM11907T84	NC_013511 30S ribosomal protein S9 YP_003302760 [268767:269166] -1	rpsI	MHO_2230	ns	no change	1	ns	no change	1	ns	no change	1
1200	MHOM10076T84	NC_013511 Oligopeptide ABC transporter substrate-binding protein YP_003302688 [178626:181512] 1	oppA	MHO_1510	0.00235405	down	-2.04724	0.00096387	down	-2.76765	0.0158632	down	-1.81847
1201	MHOM06292T79	NC_013511 50S ribosomal protein L10 YP_003302807 [326479:326977] -1	rplJ	MHO_2700	ns	no change	1	ns	no change	1	ns	no change	1
1202	MHOM11884T81	NC_013511 30S ribosomal protein S1 YP_003302898 [435420:435756] -1	rpsA	MHO_3600	ns	no change	1	0.00786712	down	-1.9625	ns	no change	1
1203	MHOM07458T84	NC_013511 hypothetical protein YP_003302679 [168657:169623] 1		MHO_1420	ns	no change	1	ns	no change	1	ns	no change	1
1204	MHOM11144T83	NC_013511 hypothetical protein YP_003302681 [170850:171450] 1		MHO_1440	ns	no change	1	ns	no change	1	ns	no change	1
1205	MHOM09662T79	NC_013511 Lmp related protein YP_003302849 [364875:368976] -1		MHO_3110	ns	no change	1	ns	no change	1	ns	no change	1
1206	MHOM06237T83	NC_013511 hypothetical protein YP_003302846 [359978:361232] 1		MHO_3080	0.0059706	up	1.87691	0.0206355	up	2.04323	ns	no change	1
1207	MHOM00950T81	NC_013511 hypothetical protein YP_003302644 [133245:133620] 1		MHO_1070	ns	no change	1	0.0189836	down	-3.6648	0.000728906	down	-4.98325
1208	MHOM06285T79	NC_013511 hypothetical protein YP_003302603 [86212:87166] -1		MHO_0660	ns	no change	1	ns	no change	1	0.00833109	down	-8.25211
1209	MHOM12091T83	NC_013511 Topoisomerase IV subunit A YP_003303049 [633433:636235] -1	parC	MHO_5120	0.00243018	down	-2.2634	0.00245116	down	-2.31538	ns	no change	1
1210	MHOM00600T84	NC_013511 Type I restriction enzyme specificity protein YP_003302860 [384270:385485] -1	hsdS	MHO_3220	ns	no change	1	0.0481132	up	1.5236	ns	no change	1
1211	MHOM11874T79	F807DRAFT_scaffold00009.9 hypothetical protein [2212:4111] 1		F807DRAFT_00505	ns	no change	1	ns	no change	1	ns	no change	1
1212	MHOM10063T80	NC_013511 Vaa surface lipoprotein adhesin YP_003302885 [410350:411766] 1	vaa	MHO_3470	0.0393684	up	2.05207	0.0065999	up	3.49838	ns	no change	1
1213	MHOM07633T82	NC_013511 hypothetical protein YP_003302715 [215892:216204] -1		MHO_1780	ns	no change	1	ns	no change	1	0.0174694	down	-1.79409
1214	MHOM11905T85	F807DRAFT_scaffold00014.14 hypothetical protein [10439:10832] 1		F807DRAFT_00609	ns	no change	1	0.0338883	down	-1.47361	ns	no change	1
1215	MHOM10582T82	NC_013511 hypothetical protein YP_003302864 [388560:389115] -1		MHO_3260	ns	no change	1	0.00157327	up	4.31433	0.000482699	up	10.3724
1216	MHOM04997T78	NC_013511 putative GTP-binding protein engB YP_003302932 [485405:485957] -1	engB	MHO_3940	ns	no change	1	ns	no change	1	ns	no change	1
1217	MHOM00881T78	NC_013511 hypothetical protein YP_003302792 [308493:308982] 1		MHO_2550	ns	no change	1	ns	no change	1	ns	no change	1
1218	MHOM01001T81	NC_013511 hypothetical protein YP_003302865 [389267:389984] -1		MHO_3270	ns	no change	1	0.0124673	up	2.34698	0.0177873	up	2.2123
1219	MHOM00118T79	F807DRAFT_scaffold00007.7 tRNA pseudouridine synthase B (EC 4.2.1.70) [21171:22035] -1		F807DRAFT_00454	ns	no change	1	0.00917316	down	-2.51085	0.00278142	down	-5.23025
1220	MHOM08284T81	NC_013511 Type I restriction enzyme specificity protein YP_003302860 [384270:385485] -1	hsdS	MHO_3220	ns	no change	1	0.0105711	up	1.88425	ns	no change	1
1221	MHOM07986T80	NC_013511 HIT-like protein YP_003302886 [412816:413137] -1	hit	MHO_3480	ns	no change	1	ns	no change	1	ns	no change	1
1222	MHOM08935T82	NC_013511 50S ribosomal protein L33 YP_003302939 [494927:495077] -1	rpmG	MHO_4010	ns	no change	1	ns	no change	1	ns	no change	1
1223	MHOM02973T83	NC_013511 Fructose-bisphosphate aldolase YP_003302604 [87149:88010] -1	fba	MHO_0670	ns	no change	1	ns	no change	1	ns	no change	1
1224	MHOM08180T84	NC_013511 phosphonates import ATP-binding protein phnC YP_003302895 [432290:433034] -1	phnC	MHO_3570	ns	no change	1	0.0224096	down	-1.60863	ns	no change	1
1225	MHOM04768T81	NC_013511 30S ribosomal protein S1 YP_003302898 [435420:435756] -1	rpsA	MHO_3600	ns	no change	1	0.0248336	down	-1.71211	ns	no change	1
1226	MHOM01560T82	NC_013511 1-acyl-SN-glycerol-3-phosphate acyltransferase YP_003302576 [50159:50969] 1	plsC	MHO_0390	ns	no change	1	0.0268668	down	-1.54368	ns	no change	1
1227	MHOM07437T85	NC_013511 tRNA (guanine-N(7)-)-methyltransferase YP_003302963 [527644:528253] 1	trmB	MHO_4250	ns	no change	1	0.0276838	up	1.61855	0.0275502	up	1.79641
1228	MHOM06703T81	NC_013511 hypothetical protein YP_003302782 [298897:299446] -1		MHO_2450	0.0497419	down	-1.38718	0.00028346	down	-3.92923	0.00504578	down	-2.27847
1229	MHOM01544T81	NC_013511 hypothetical protein YP_003302681 [170850:171450] 1		MHO_1440	ns	no change	1	ns	no change	1	ns	no change	1
1230	MHOM11711T79	NC_013511 hypothetical protein YP_003303013 [593471:595427] 1		MHO_4750	ns	no change	1	ns	no change	1	ns	no change	1
1231	MHOM10716T87	NC_013511 30S ribosomal protein S3 YP_003302830 [342556:343288] -1	rpsC	MHO_2920	ns	no change	1	ns	no change	1	ns	no change	1
1232	MHOM07879T81	NC_013511 hypothetical protein YP_003302640 [128893:129532] 1		MHO_1030	ns	no change	1	ns	no change	1	ns	no change	1
1233	MHOM06963T89	NC_013511 phosphoglycerate kinase YP_003302586 [63422:64616] -1	pgk	MHO_0490	ns	no change	1	ns	no change	1	ns	no change	1
1234	MHOM13208T82	NC_013511 GTP-binding protein engA YP_003302705 [203492:204818] 1	engA	MHO_1680	ns	no change	1	ns	no change	1	0.0171389	down	-1.84488
1235	MHOM08555T81	NC_013511 hypothetical protein YP_003302864 [388560:389115] -1		MHO_3260	0.0155968	up	1.68099	0.00485345	up	2.23696	ns	no change	1
1236	MHOM11755T81	NC_013511 hypothetical protein YP_003302605 [88082:88340] -1		MHO_0680	0.0111997	up	2.04098	0.00388269	up	3.35893	ns	no change	1
1237	MHOM01751T84	NC_013511 hypothetical protein YP_003302776 [290491:295210] -1		MHO_2390	ns	no change	1	0.0145388	up	1.78887	0.0278447	up	1.74622
1238	MHOM11699T87	NC_013511 ABC transporter ATP binding protein YP_003302921 [473149:474973] -1	md1	MHO_3830	0.0179744	down	-1.54843	0.00252939	down	-2.44939	0.0412714	down	-1.56689
1239	MHOM07357T85	NC_013511 hypothetical protein YP_003302657 [148744:149551] 1		MHO_1200	ns	no change	1	0.0353673	down	-1.74534	ns	no change	1
1240	MHOM03341T81	NC_013511 tRNA(Ile)-lysidine synthase YP_003302960 [523587:524523] 1	tilS	MHO_4220	ns	no change	1	ns	no change	1	ns	no change	1
1241	MHOM06170T87	NC_013511 hypothetical protein YP_003303014 [595417:596332] 1		MHO_4760	ns	no change	1	ns	no change	1	ns	no change	1
1242	MHOM13206T82	NC_013511 GTP-binding Era-like protein YP_003302981 [547623:548508] 1	era	MHO_4430	ns	no change	1	0.00273594	down	-3.34225	ns	no change	1
1243	MHOM11362T86	NC_013511 serine hydroxymethyltransferase YP_003303003 [579210:580467] 1	glyA	MHO_4650	ns	no change	1	0.00951116	down	-1.97585	0.00874494	down	-2.40588
1244	MHOM01666T86	NC_013511 Elongation factor Tu (EF-Tu) YP_003302589 [66309:67503] 1	tuf	MHO_0520	ns	no change	1	ns	no change	1	ns	no change	1
1245	MHOM11788T82	NC_013511 hypothetical protein YP_003302763 [270515:275675] -1		MHO_2260	0.0233187	up	1.4573	0.0164082	up	2.1149	0.016968	down	-3.54583
1246	MHOM07672T78	F807DRAFT_scaffold00008.8 hypothetical protein [24064:24214] 1		F807DRAFT_00493	ns	no change	1	ns	no change	1	ns	no change	1
1247	MHOM01672T85	NC_013511 Pyruvate kinase YP_003302956 [517787:519209] 1	pyk	MHO_4180	ns	no change	1	ns	no change	1	ns	no change	1
1248	MHOM10807T83	NC_013511 seryl-tRNA synthetase YP_003302957 [519364:520630] -1	serS	MHO_4190	ns	no change	1	0.0159355	up	2.21279	ns	no change	1
1249	MHOM06498T83	NC_013511 hypothetical protein YP_003302847 [361218:362355] 1		MHO_3090	ns	no change	1	ns	no change	1	ns	no change	1
1250	MHOM07590T78	NC_013511 hypothetical protein YP_003303072 [664568:664994] 1		MHO_5350	ns	no change	1	0.0113707	up	2.40242	ns	no change	1
1251	MHOM08035T82	NC_013511 hypothetical protein YP_003302986 [553333:555094] 1		MHO_4480	ns	no change	1	ns	no change	1	ns	no change	1
1252	MHOM04628T85	NC_013511 glycerol-3-phosphate dehydrogenase [NAD(P)] YP_003302706 [204820:205804] 1	gpsA	MHO_1690	ns	no change	1	ns	no change	1	ns	no change	1
1253	MHOM11054T80	NC_013511 hypothetical protein YP_003302747 [253523:254528] -1		MHO_2100	ns	no change	1	ns	no change	1	ns	no change	1
1254	MHOM05872T86	NC_013511 glucose-6-phosphate isomerase (GPI) YP_003302897 [434111:435431] -1	pgi	MHO_3590	ns	no change	1	ns	no change	1	0.0112482	up	2.04071
1255	MHOM05326T85	NC_013511 Deoxycytidylate deaminase YP_003302687 [177201:177678] -1		MHO_1500	ns	no change	1	ns	no change	1	0.00485219	down	-6.05313
1256	MHOM03815T84	NC_013511 50S ribosomal protein L1 YP_003302625 [114261:114954] 1	rplA	MHO_0880	ns	no change	1	ns	no change	1	0.0126731	down	-1.94495
1257	MHOM00400T87	NC_013511 tRNA/rRNA methyltransferase YP_003302758 [267457:267988] -1		MHO_2210	ns	no change	1	ns	no change	1	ns	no change	1
1258	MHOM12219T78	NC_013511 30S ribosomal protein S4 YP_003302617 [105898:106498] 1	rpsD	MHO_0800	ns	no change	1	ns	no change	1	0.0152333	down	-2.11459
1259	MHOM02344T79	NC_013511 Oligopeptide transport system permease protein YP_003302712 [211604:212795] 1	oppC	MHO_1750	0.0263511	down	-1.59609	0.00654274	down	-2.13901	ns	no change	1
1260	MHOM03757T87	NC_013511 hypothetical protein YP_003302908 [450868:451873] 1		MHO_3700	ns	no change	1	ns	no change	1	ns	no change	1
1261	MHOM12189T86	NC_013511 hypothetical protein YP_003302996 [568174:569845] -1		MHO_4580	ns	no change	1	ns	no change	1	0.04976	down	-2.61645
1262	MHOM06937T82	NC_013511 ABC transporter ATP binding protein YP_003302921 [473149:474973] -1	md1	MHO_3830	0.0230533	down	-1.66423	0.00835778	down	-2.78009	0.0152401	down	-2.13239
1263	MHOM09863T81	NC_013511 hypothetical protein YP_003303022 [602565:604770] -1		MHO_4840	ns	no change	1	ns	no change	1	0.00670765	up	2.65251
1264	MHOM06330T78	NC_013511 hypothetical protein YP_003302940 [495178:496834] 1		MHO_4020	ns	no change	1	ns	no change	1	ns	no change	1
1265	MHOM04931T88	NC_013511 RecA protein (Recombinase A) YP_003302656 [147691:148705] 1	recA	MHO_1190	ns	no change	1	ns	no change	1	0.00328301	down	-2.87482
1266	MHOM03348T83	NC_013511 transcription elongation factor GreA YP_003302672 [161347:161818] 1	greA	MHO_1350	ns	no change	1	0.01101	up	1.97816	ns	no change	1
1267	MHOM05585T82	Mycoplasma hominis p50 gene, category 1, strain P71, partial		CustP50_v12	ns	no change	1	ns	no change	1	ns	no change	1
1268	MHOM04887T83	NC_013511 DNA-damage repair protein MucB YP_003302662 [152341:153598] 1	mucB	MHO_1250	0.0398191	down	-1.43941	0.00733187	down	-1.85592	ns	no change	1
1269	MHOM05000T84	NC_013511 transcription antitermination protein YP_003302937 [494088:494676] -1	nusG	MHO_3990	0.0359475	up	1.45077	ns	no change	1	ns	no change	1
1270	MHOM03336T82	NC_013511 hypothetical protein YP_003302745 [246519:248253] 1		MHO_2080	ns	no change	1	0.0048056	up	2.10445	ns	no change	1
1271	MHOM04907T82	NC_013511 Chaperone protein DnaK (HSP70) YP_003303032 [613079:614867] 1	dnaK	MHO_4940	0.0456	up	1.70697	0.0469343	up	1.64494	ns	no change	1
1272	MHOM10969T78	NC_013511 hypothetical protein YP_003302616 [103325:105488] -1		MHO_0790	ns	no change	1	ns	no change	1	ns	no change	1
1273	MHOM09194T85	NC_013511 hypothetical protein YP_003302746 [248722:253441] -1		MHO_2090	ns	no change	1	ns	no change	1	ns	no change	1
1274	MHOM08200T85	NC_013511 Ornithine carbamoyltransferase, catabolic YP_003302601 [84225:85269] -1	arcB	MHO_0640	ns	no change	1	ns	no change	1	ns	no change	1
1275	MHOM06403T83	NC_013511 thymidine kinase YP_003302592 [74755:75343] -1	tdk	MHO_0550	ns	no change	1	0.0220573	down	-1.94194	0.0351121	down	-3.57719
1276	MHOM05640T78	NC_013511 hypothetical protein YP_003302967 [533389:534253] -1		MHO_4290	ns	no change	1	ns	no change	1	0.00118174	down	-7.24546
1277	MHOM12915T80	NC_013511 Vacb-like ribonuclease II YP_003302727 [227919:230073] 1	vacB	MHO_1900	ns	no change	1	ns	no change	1	0.0293977	down	-1.70958
1278	MHOM01619T83	NC_013511 hypothetical protein YP_003302685 [174710:175658] 1		MHO_1480	ns	no change	1	ns	no change	1	0.0131076	down	-2.30022
1279	MHOM12513T80	NC_013511 hypothetical protein YP_003302765 [277097:278165] -1		MHO_2280	ns	no change	1	ns	no change	1	ns	no change	1
1280	MHOM06182T78	F807DRAFT_scaffold00013.13 Integrase core domain [12827:13283] -1		F807DRAFT_00596	ns	no change	1	ns	no change	1	ns	no change	1
1281	MHOM10115T82	NC_013511 50S ribosomal protein L18 YP_003302820 [338823:339171] -1	rplR	MHO_2820	ns	no change	1	ns	no change	1	0.0448082	up	1.55313
1282	MHOM03953T78	F807DRAFT_scaffold00017.17 Putative mycoplasma lipoprotein, C-terminal region/Mycoplasma MG185/MG260 protein [1186:2500] -1		F807DRAFT_00619	ns	no change	1	ns	no change	1	ns	no change	1
1283	MHOM07451T80	NC_013511 UvrABC system protein B YP_003303011 [588768:590739] 1	uvrB	MHO_4730	ns	no change	1	ns	no change	1	ns	no change	1
1284	MHOM03450T82	NC_013511 hypothetical protein YP_003302552 [14868:16677] 1		MHO_0150	ns	no change	1	ns	no change	1	ns	no change	1
1285	MHOM06895T81	F807DRAFT_scaffold00001.1 Uncharacterized protein conserved in bacteria (DUF2188) [39807:39990] -1		F807DRAFT_00038	ns	no change	1	ns	no change	1	0.00869275	up	2.92165
1286	MHOM04636T85	NC_013511 ribose-phosphate pyrophosphokinase YP_003302893 [428205:429180] -1	prs	MHO_3550	ns	no change	1	0.00442719	down	-2.35002	ns	no change	1
1287	MHOM05693T83	NC_013511 hypothetical protein YP_003302603 [86212:87166] -1		MHO_0660	ns	no change	1	ns	no change	1	ns	no change	1
1288	MHOM01145T86	NC_013511 Potassium uptake protein KtrA YP_003302571 [43714:44407] 1	ktrA	MHO_0340	ns	no change	1	ns	no change	1	ns	no change	1
1289	MHOM01253T84	NC_013511 Hemolysin C YP_003302648 [139691:140996] 1	hlyC	MHO_1110	ns	no change	1	0.00170198	up	2.80039	ns	no change	1
1290	MHOM08287T79	NC_013511 hypothetical protein YP_003302569 [33988:42004] -1		MHO_0320	ns	no change	1	ns	no change	1	ns	no change	1
1291	MHOM00816T78	NC_013511 hypothetical protein YP_003302703 [202422:202752] 1		MHO_1660	ns	no change	1	ns	no change	1	0.0103921	up	2.69211
1292	MHOM02687T81	NC_013511 hypothetical protein YP_003302934 [486885:487440] -1		MHO_3960	ns	no change	1	0.0310715	down	-2.7217	0.00744694	down	-2.63389
1293	MHOM10814T78	NC_013511 hypothetical protein YP_003302738 [239788:241156] -1		MHO_2010	ns	no change	1	ns	no change	1	ns	no change	1
1294	MHOM12637T89	NC_013511 Enolase (2-phosphoglycerate dehydratase, 2-phospho-D-glycerate hydro-lyase) YP_003302626 [115064:116438] -1	eno	MHO_0890	ns	no change	1	0.0276794	up	2.02127	0.00453292	up	3.17947
1295	MHOM07254T84	F807DRAFT_scaffold00021.21 Type I restriction-modification system methyltransferase subunit [1:328] -1		F807DRAFT_00626	ns	no change	1	ns	no change	1	ns	no change	1
1296	MHOM08776T85	NC_013511 Hemolysin C YP_003302648 [139691:140996] 1	hlyC	MHO_1110	0.0134623	up	1.63121	0.00768644	up	1.89706	ns	no change	1
1297	MHOM03568T86	F807DRAFT_scaffold00002.2 Uncharacterized protein conserved in bacteria [93294:93519] 1		F807DRAFT_00254	ns	no change	1	ns	no change	1	ns	no change	1
1298	MHOM11827T86	NC_013511 50S ribosomal protein L3 YP_003302836 [346294:347101] -1	rplC	MHO_2980	ns	no change	1	ns	no change	1	ns	no change	1
1299	MHOM08328T78	F807DRAFT_scaffold00001.1 hypothetical protein [130974:131298] -1		F807DRAFT_00133	ns	no change	1	ns	no change	1	ns	no change	1
1300	MHOM03566T83	NC_013511 glycosyltransferase YP_003302988 [556545:557550] 1		MHO_4500	ns	no change	1	ns	no change	1	ns	no change	1
1301	MHOM13305T85	NC_013511 glucose-6-phosphate isomerase (GPI) YP_003302897 [434111:435431] -1	pgi	MHO_3590	ns	no change	1	ns	no change	1	ns	no change	1
1302	MHOM13113T85	NC_013511 Peptidyl-tRNA hydrolase YP_003302959 [523040:523601] 1	pth	MHO_4210	ns	no change	1	0.00845365	down	-2.14942	ns	no change	1
1303	MHOM12139T81	NC_013511 methionyl-tRNA formyltransferase YP_003302972 [538345:539206] -1	fmt	MHO_4340	ns	no change	1	ns	no change	1	ns	no change	1
1304	MHOM09126T83	NC_013511 ABC transporter ATP-binding protein YP_003302859 [382613:384227] 1		MHO_3210	0.0325516	up	1.56697	0.00271473	up	2.60861	ns	no change	1
1305	MHOM05766T78	NC_013511 hypothetical protein YP_003302554 [17379:17934] -1		MHO_0170	ns	no change	1	ns	no change	1	ns	no change	1
1306	MHOM10197T86	gi 2911534:5955-7121 Mycoplasma hominis P100, oppB, oppC, oppD, oppF genes		FBG_P100v5	ns	no change	1	0.0371719	up	1.48591	ns	no change	1
1307	MHOM09595T81	NC_013511 hypothetical protein YP_003303040 [622871:623699] -1		MHO_5020	ns	no change	1	ns	no change	1	ns	no change	1
1308	MHOM04514T78	NC_013511 hypothetical protein YP_003302838 [348027:348828] -1		MHO_3000	ns	no change	1	ns	no change	1	ns	no change	1
1309	MHOM04868T83	M.hominis gene for membrane protein P80 (ORF1), membrane lipoprotein protein P60 (ORF2) and putative HIT-like protein (ORF3)		FBG_P80v1	ns	no change	1	ns	no change	1	ns	no change	1
1310	MHOM04546T82	NC_013511 50S ribosomal protein L13 YP_003302761 [269168:269603] -1	rplM	MHO_2240	ns	no change	1	ns	no change	1	ns	no change	1
1311	MHOM00605T81	M.hominis gene for putative HIT-like protein (ORF3)		FBG_PutativeHIT	ns	no change	1	0.0343227	up	1.72734	ns	no change	1
1312	MHOM04063T81	F807DRAFT_scaffold00013.13 AAA domain (Cdc48 subfamily) [1595:3506] -1		F807DRAFT_00589	ns	no change	1	ns	no change	1	ns	no change	1
1313	MHOM08593T80	NC_013511 Deoxyribose-phosphate aldolase YP_003302871 [393893:394556] -1	deoC	MHO_3330	0.00324066	down	-2.06509	ns	no change	1	ns	no change	1
1314	MHOM10937T80	NC_013511 Aspartate-ammonia ligase YP_003302903 [441718:442699] -1	asnA	MHO_3650	ns	no change	1	ns	no change	1	0.00938998	down	-2.90604
1315	MHOM06470T84	NC_013511 ABC transporter permease protein YP_003302901 [438408:440082] 1		MHO_3630	ns	no change	1	ns	no change	1	ns	no change	1
1316	MHOM02019T86	NC_013511 Cell division protein FtsZ YP_003302764 [275944:277090] -1	ftsZ	MHO_2270	ns	no change	1	0.0447266	down	-1.42915	0.00669076	up	2.15098
1317	MHOM12747T79	NC_013511 hypothetical protein YP_003302855 [375551:376055] -1		MHO_3170	ns	no change	1	ns	no change	1	ns	no change	1
1318	MHOM07926T84	NC_013511 50S ribosomal protein L16 YP_003302829 [342129:342579] -1	rplP	MHO_2910	ns	no change	1	ns	no change	1	ns	no change	1
1319	MHOM10288T80	Mycoplasma hominis P100, oppB, oppC, oppD, oppF genes		FBG_P100v1	ns	no change	1	ns	no change	1	ns	no change	1
1320	MHOM10821T82	NC_013511 hypothetical protein YP_003303005 [580773:582402] 1		MHO_4670	ns	no change	1	ns	no change	1	0.014991	down	-1.96353
1321	MHOM02553T81	NC_013511 hypothetical protein YP_003302547 [7390:8077] -1		MHO_0100	0.0482847	up	1.40146	0.013384	down	-1.78015	ns	no change	1
1322	MHOM11176T86	NC_013511 hypothetical protein YP_003302543 [5308:5521] 1		MHO_0060	0.00458542	down	-1.82615	0.00155188	down	-3.384	0.00403105	down	-2.94508
1323	MHOM04896T87	NC_013511 Xaa-His dipeptidase YP_003303047 [630649:631966] -1		MHO_5090	ns	no change	1	ns	no change	1	ns	no change	1
1324	MHOM06610T86	NC_013511 Tyrosyl-tRNA synthetase YP_003302800 [314478:315714] -1	tyrS	MHO_2630	ns	no change	1	ns	no change	1	ns	no change	1
1325	MHOM11484T79	NC_013511 hypothetical protein YP_003302605 [88082:88340] -1		MHO_0680	0.00106859	up	2.39201	0.000751669	up	3.97627	ns	no change	1
1326	MHOM10456T81	F807DRAFT_scaffold00002.2 hypothetical protein [63624:64107] -1		F807DRAFT_00230	ns	no change	1	ns	no change	1	ns	no change	1
1327	MHOM05426T81	NC_013511 hypothetical protein YP_003302778 [296195:296720] -1		MHO_2410	ns	no change	1	ns	no change	1	0.0378455	down	-3.09546
1328	MHOM13500T78	NC_013511 hypothetical protein YP_003302554 [17379:17934] -1		MHO_0170	ns	no change	1	ns	no change	1	ns	no change	1
1329	MHOM07788T85	NC_013511 DNA-dependent RNA polymerase subunit beta YP_003302805 [322349:325949] -1	rpoB	MHO_2680	ns	no change	1	0.0167501	up	1.66448	0.0281007	up	1.65995
1330	MHOM05433T82	NC_013511 N-dimethylarginine dimethylaminohydrolase YP_003302791 [307445:308303] -1		MHO_2540	ns	no change	1	0.0117305	down	-1.74903	ns	no change	1
1331	MHOM12355T83	NC_013511 ABC transporter ATP-binding protein YP_003302611 [95282:97223] 1		MHO_0740	0.00723512	down	-2.49155	ns	no change	1	0.00371972	up	2.48263
1332	MHOM10911T83	NC_013511 Heat-inducible transcription repressor hrcA YP_003302947 [506099:507152] -1	hrcA	MHO_4090	ns	no change	1	ns	no change	1	0.0289675	down	-3.48026
1333	MHOM06226T89	NC_013511 Asparaginyl-tRNA-synthetase YP_003302987 [555192:556539] 1	asnS	MHO_4490	0.0335842	down	-1.45768	ns	no change	1	0.0477621	up	1.54446
1334	MHOM05537T83	F807DRAFT_scaffold00001.1 Nucleotidyltransferase/DNA polymerase involved in DNA repair [120184:121441] -1		F807DRAFT_00122	0.0494293	down	-1.47605	0.00547585	down	-2.25924	ns	no change	1
1335	MHOM03992T79	NC_013511 Cysteinyl-tRNA synthetase YP_003302598 [81321:82527] 1	cysS	MHO_0610	ns	no change	1	ns	no change	1	ns	no change	1
1336	MHOM03969T84	NC_013511 50S ribosomal protein L3 YP_003302836 [346294:347101] -1	rplC	MHO_2980	ns	no change	1	0.0176522	down	-1.78955	ns	no change	1
1337	MHOM02002T83	NC_013511 Protoporphinogen oxydase HEMK YP_003302698 [192334:193042] 1	hemK	MHO_1610	ns	no change	1	0.048209	up	1.46297	ns	no change	1
1338	MHOM00257T81	NC_013511 hypothetical protein YP_003303057 [644654:646808] 1		MHO_5200	ns	no change	1	ns	no change	1	ns	no change	1
1339	MHOM02841T78	NC_013511 Lmp related protein YP_003303030 [610944:611859] 1		MHO_4920	ns	no change	1	ns	no change	1	ns	no change	1
1340	MHOM13312T81	gi 2911534:631-3516 Mycoplasma hominis P100, oppB, oppC, oppD, oppF genes		FBG_P100v2	0.00755702	down	-1.72216	0.000594492	down	-3.19274	0.00803753	down	-2.10554
1341	MHOM07823T86	NC_013511 Arginine deiminase YP_003302606 [88788:90018] 1	arcA	MHO_0690	ns	no change	1	0.0110498	up	1.71439	ns	no change	1
1342	MHOM11557T86	NC_013511 Uridylate kinase smbA YP_003302998 [571323:572052] 1	pyrH	MHO_4600	ns	no change	1	0.0218008	down	-1.56903	ns	no change	1
1343	MHOM10992T80	NC_013511 segregation and condensation protein A YP_003302577 [50972:51797] 1	scpA	MHO_0400	ns	no change	1	ns	no change	1	ns	no change	1
1344	MHOM13212T79	F807DRAFT_scaffold00013.13 hypothetical protein [198:447] -1		F807DRAFT_00586	ns	no change	1	ns	no change	1	ns	no change	1
1345	MHOM05992T85	NC_013511 Aspartyl-tRNA synthetase (Aspartate-tRNAligase) YP_003302725 [225866:227561] 1	aspS	MHO_1880	ns	no change	1	ns	no change	1	ns	no change	1
1346	MHOM12244T83	NC_013511 Alanyl-tRNA synthetase (Alanine-tRNA ligase, AlaRS) YP_003302668 [157249:159913] 1	alaS	MHO_1310	ns	no change	1	0.0157997	down	-1.69651	ns	no change	1
1347	MHOM06887T84	Mycoplasma hominis dnaK gene		FBG_dnaK	0.00887937	up	2.04685	0.00368069	up	2.3856	ns	no change	1
1348	MHOM07857T81	NC_013511 ATP synthase subunit delta YP_003302560 [22628:23168] 1	atpH	MHO_0230	ns	no change	1	ns	no change	1	ns	no change	1
1349	MHOM13069T87	NC_013511 hypothetical protein YP_003302637 [127063:127777] 1		MHO_1000	0.0440834	down	-1.39853	0.0137554	down	-1.69674	ns	no change	1
1350	MHOM00566T84	F807DRAFT_scaffold00004.4 deoxyribose-phosphate aldolase [51699:52362] 1		F807DRAFT_00350	0.00638371	down	-1.98704	ns	no change	1	ns	no change	1
1351	MHOM04302T85	NC_013511 putative oligopeptide transport ATP-binding protein YP_003302692 [185109:187638] 1	oppF	MHO_1550	ns	no change	1	ns	no change	1	ns	no change	1
1352	MHOM07181T80	F807DRAFT_scaffold00008.8 Restriction endonuclease S subunits [0:609] 1		F807DRAFT_00470	ns	no change	1	ns	no change	1	ns	no change	1
1353	MHOM07482T80	F807DRAFT_scaffold00005.5 phosphoglycerate kinase (EC 2.7.2.3) [45582:46776] -1		F807DRAFT_00387	ns	no change	1	ns	no change	1	ns	no change	1
1354	MHOM09131T80	F807DRAFT_scaffold00017.17 Putative mycoplasma lipoprotein, C-terminal region/Mycoplasma MG185/MG260 protein [1186:2500] -1		F807DRAFT_00619	ns	no change	1	ns	no change	1	ns	no change	1
1355	MHOM01346T84	NC_013511 Exodeoxyribonuclease V subunit alpha YP_003302958 [520797:523041] 1	recD	MHO_4200	ns	no change	1	0.0199395	down	-1.69622	ns	no change	1
1356	MHOM09840T86	NC_013511 hypothetical protein YP_003302708 [206666:208766] -1		MHO_1710	0.0166197	down	-1.615	ns	no change	1	0.00706644	up	2.27583
1357	MHOM12617T88	NC_013511 XAA-Pro dipeptidase YP_003302749 [255086:256133] 1	pepQ	MHO_2120	ns	no change	1	0.0318819	down	-1.75682	0.0195201	down	-2.37788
1358	MHOM08522T81	NC_013511 Membrane protein P80 YP_003302888 [414898:417040] -1		MHO_3500	ns	no change	1	0.00162672	down	-2.75101	ns	no change	1
1359	MHOM01866T79	NC_013511 hypothetical protein YP_003303002 [578633:579170] 1		MHO_4640	ns	no change	1	ns	no change	1	ns	no change	1
1360	MHOM02843T83	M.hominis gene for P50-adhesin		CustP50_v1	0.015062	up	1.62866	0.00204488	up	2.5355	0.029068	up	1.69757
1361	MHOM11302T85	NC_013511 hypothetical protein YP_003302799 [313013:314417] 1		MHO_2620	ns	no change	1	ns	no change	1	ns	no change	1
1362	MHOM07500T79	NC_013511 hypothetical protein YP_003302938 [494688:494928] -1		MHO_4000	0.0420339	up	1.51442	ns	no change	1	0.0334623	down	-2.01732
1363	MHOM07836T79	NC_013511 ABC transporter substrate-binding lipoprotein YP_003302899 [435954:437094] 1		MHO_3610	ns	no change	1	ns	no change	1	ns	no change	1
1364	MHOM04952T78	NC_013511 Truncated integrase-recombinase protein YP_003302793 [309080:309572] 1		MHO_2560	ns	no change	1	ns	no change	1	ns	no change	1
1365	MHOM03939T82	NC_013511 hypothetical protein YP_003302552 [14868:16677] 1		MHO_0150	0.0245045	up	3.08116	ns	no change	1	ns	no change	1
1366	MHOM04694T82	NC_013511 lipoprotein signal peptidase YP_003302842 [352545:353172] -1	lspA	MHO_3040	ns	no change	1	ns	no change	1	ns	no change	1
1367	MHOM06688T88	NC_013511 hypothetical protein YP_003303069 [661463:662450] 1		MHO_5320	ns	no change	1	0.028784	down	-1.51876	ns	no change	1
1368	MHOM13437T83	NC_013511 hypothetical protein YP_003302927 [478612:479953] -1		MHO_3890	ns	no change	1	ns	no change	1	ns	no change	1
1369	MHOM03461T84	F807DRAFT_scaffold00005.5 GDSL-like Lipase/Acylhydrolase family [20022:28038] -1		F807DRAFT_00372	ns	no change	1	ns	no change	1	0.0271212	up	1.74967
1370	MHOM13175T86	NC_013511 Guanylate kinase YP_003303024 [605445:606069] 1	gmk	MHO_4860	ns	no change	1	0.0449597	down	-1.48863	ns	no change	1
1371	MHOM09425T83	NC_013511 50S ribosomal protein L32 YP_003302808 [332067:332265] -1	rpmF	MHO_2710	ns	no change	1	0.0458179	up	1.89945	ns	no change	1
1372	MHOM10975T78	NC_013511 hypothetical protein YP_003303063 [655688:655991] 1		MHO_5260	ns	no change	1	ns	no change	1	ns	no change	1
1373	MHOM04357T86	F807DRAFT_scaffold00001.1 hypothetical protein [92271:95157] -1		F807DRAFT_00087	0.00977079	down	-1.64779	0.00260914	down	-2.41049	ns	no change	1
1374	MHOM11917T86	F807DRAFT_scaffold00012.12 Site-specific DNA methylase [15054:16299] -1		F807DRAFT_00584	ns	no change	1	0.00175613	up	2.90982	0.000463778	up	7.75769
1375	MHOM04986T85	Mycoplasma hominis p50 gene variant, isolate no.2/7317		CustP50_v9	0.00964558	up	1.63323	0.00126812	up	2.61605	0.0235169	up	1.70883
1376	MHOM05931T84	NC_013511 hypothetical protein YP_003302745 [246519:248253] 1		MHO_2080	ns	no change	1	ns	no change	1	ns	no change	1
1377	MHOM00805T80	F807DRAFT_scaffold00002.2 hypothetical protein [53616:54108] -1		F807DRAFT_00221	ns	no change	1	ns	no change	1	ns	no change	1
1378	MHOM13093T81	NC_013511 segregation and condensation protein B YP_003302578 [51786:52419] 1	scpB	MHO_0410	ns	no change	1	0.0131014	down	-3.12534	ns	no change	1
1379	MHOM09168T80	NC_013511 tRNA/rRNA methyltransferase YP_003302758 [267457:267988] -1		MHO_2210	ns	no change	1	ns	no change	1	ns	no change	1
1380	MHOM03225T78	NC_013511 thioredoxin YP_003302953 [514484:514793] -1	trxA	MHO_4150	0.0282895	down	-1.47596	0.000713511	down	-3.14406	0.00752838	down	-2.19347
1381	MHOM04233T82	NC_013511 hypothetical protein YP_003302908 [450868:451873] 1		MHO_3700	0.038035	up	1.51239	0.00437626	up	2.59442	ns	no change	1
1382	MHOM00018T81	NC_013511 hypothetical protein YP_003302762 [269715:270378] -1		MHO_2250	ns	no change	1	ns	no change	1	ns	no change	1
1383	MHOM05684T78	NC_013511 hypothetical protein YP_003302640 [128893:129532] 1		MHO_1030	ns	no change	1	ns	no change	1	ns	no change	1
1384	MHOM11494T87	NC_013511 phosphoketolase YP_003302839 [349026:351417] 1		MHO_3010	ns	no change	1	ns	no change	1	ns	no change	1
1385	MHOM04832T86	NC_013511 signal recognition particle protein YP_003302755 [263024:264353] 1	ffh	MHO_2180	ns	no change	1	ns	no change	1	0.0314175	down	-1.96996
1386	MHOM02920T82	NC_013511 hypothetical protein YP_003303005 [580773:582402] 1		MHO_4670	ns	no change	1	ns	no change	1	0.047537	down	-1.78541
1387	MHOM06126T89	NC_013511 glucose-6-phosphate isomerase (GPI) YP_003302897 [434111:435431] -1	pgi	MHO_3590	ns	no change	1	ns	no change	1	0.0462436	up	1.65506
1388	MHOM12894T85	gi 2911534:3532-4677 Mycoplasma hominis P100, oppB, oppC, oppD, oppF genes		FBG_P100v3	0.0155777	down	-1.59937	0.00641696	down	-2.04258	ns	no change	1
1389	MHOM05923T84	NC_013511 50S ribosomal protein L23 YP_003302834 [344895:345327] -1	rplW	MHO_2960	ns	no change	1	ns	no change	1	ns	no change	1
1390	MHOM10650T82	NC_013511 30S ribosomal protein S8 YP_003302822 [339753:340167] -1	rpsH	MHO_2840	ns	no change	1	ns	no change	1	ns	no change	1
1391	MHOM05830T84	NC_013511 Oligopeptide ABC transporter substrate-binding protein YP_003302688 [178626:181512] 1	oppA	MHO_1510	0.0286216	down	-1.48947	0.0175496	down	-1.6758	ns	no change	1
1392	MHOM11395T82	NC_013511 hypothetical protein YP_003302779 [296838:297390] -1		MHO_2420	ns	no change	1	ns	no change	1	0.00194723	down	-5.23728
1393	MHOM10385T84	NC_013511 methylenetetrahydrofolate dehydrogenase YP_003302729 [231337:232216] 1	folD	MHO_1920	ns	no change	1	ns	no change	1	0.00552983	up	4.40606
1394	MHOM02709T83	NC_013511 hypothetical protein YP_003302782 [298897:299446] -1		MHO_2450	ns	no change	1	0.00125764	down	-3.40347	0.0236444	down	-2.11622
1395	MHOM08649T83	NC_013511 50S ribosomal protein L35 YP_003302665 [155461:155650] 1	rpml	MHO_1280	0.0202357	up	1.5394	0.0271437	up	1.55204	0.0289521	down	-1.71208
1396	MHOM03825T79	NC_013511 CDP-diacylglycerol-glycerol-3-phosphate3- phosphatidyltransferase YP_003302744 [245593:246364] 1	pgsA	MHO_2070	ns	no change	1	ns	no change	1	0.00325306	up	3.12466
1397	MHOM10733T82	NC_013511 30S ribosomal protein S19 YP_003302832 [343680:343956] -1	rpsS	MHO_2940	ns	no change	1	ns	no change	1	ns	no change	1
1398	MHOM03272T79	NC_013511 hypothetical protein YP_003302916 [464036:465536] 1		MHO_3780	ns	no change	1	ns	no change	1	ns	no change	1
1399	MHOM09596T81	NC_013511 hypothetical protein YP_003303022 [602565:604770] -1		MHO_4840	ns	no change	1	ns	no change	1	0.00315648	up	3.61318
1400	MHOM08112T85	NC_013511 50S ribosomal protein L17 YP_003302809 [332289:332655] -1	rplQ	MHO_2720	ns	no change	1	ns	no change	1	ns	no change	1
1401	MHOM06855T87	NC_013511 Tyrosyl-tRNA synthetase YP_003302800 [314478:315714] -1	tyrS	MHO_2630	ns	no change	1	ns	no change	1	ns	no change	1
1402	MHOM01785T78	NC_013511 DNA primase YP_003302753 [259633:261493] -1	dnaG	MHO_2160	ns	no change	1	ns	no change	1	ns	no change	1
1403	MHOM02254T82	NC_013511 ABC transporter substrate-binding lipoprotein YP_003302900 [437239:438406] 1		MHO_3620	ns	no change	1	ns	no change	1	ns	no change	1
1404	MHOM03858T84	NC_013511 Membrane protein P80 YP_003302888 [414898:417040] -1		MHO_3500	ns	no change	1	0.00173775	down	-2.86466	ns	no change	1
1405	MHOM11226T81	NC_013511 hypothetical protein YP_003302741 [242528:243491] 1		MHO_2040	ns	no change	1	ns	no change	1	ns	no change	1
1406	MHOM11600T79	NC_013511 ABC transporter ATP-binding protein YP_003302611 [95282:97223] 1		MHO_0740	0.0170528	down	-2.13945	ns	no change	1	0.0227674	up	2.25396
1407	MHOM04167T80	NC_013511 N utilization NusB-like protein YP_003302658 [149552:150026] 1	nusB	MHO_1210	ns	no change	1	ns	no change	1	ns	no change	1
1408	MHOM05246T83	NC_013511 hypothetical protein YP_003302732 [233538:234321] 1		MHO_1950	ns	no change	1	ns	no change	1	0.036833	down	-3.31392
1409	MHOM11233T80	NC_013511 ribose-5-phosphate isomerase YP_003302926 [478084:478552] 1	rpiB	MHO_3880	ns	no change	1	0.037482	up	1.487	0.043679	down	-2.09794
1410	MHOM03266T80	NC_013511 hypothetical protein YP_003302679 [168657:169623] 1		MHO_1420	ns	no change	1	ns	no change	1	ns	no change	1
1411	MHOM00735T82	F807DRAFT_scaffold00012.12 hypothetical protein [1:76] -1		F807DRAFT_00573	0.0423556	up	1.54624	ns	no change	1	ns	no change	1
1412	MHOM04799T78	F807DRAFT_scaffold00010.10 hypothetical protein [7813:9778] 1		F807DRAFT_00539	ns	no change	1	ns	no change	1	ns	no change	1
1413	MHOM02309T79	NC_013511 ABC transporter, ATP-binding protein YP_003302769 [282065:283850] -1		MHO_2320	ns	no change	1	0.0469541	down	-1.54813	ns	no change	1
1414	MHOM12246T87	F807DRAFT_scaffold00003.3 Endonuclease I [40304:41351] -1		F807DRAFT_00299	ns	no change	1	0.00275026	up	2.88734	0.00898403	up	2.34684
1415	MHOM00058T81	NC_013511 transcriptional regulator YP_003303046 [629764:630646] -1		MHO_5080	ns	no change	1	ns	no change	1	ns	no change	1
1416	MHOM00482T86	NC_013511 hypothetical protein YP_003303057 [644654:646808] 1		MHO_5200	ns	no change	1	ns	no change	1	ns	no change	1
1417	MHOM10264T84	NC_013511 Membrane protein P60 YP_003302887 [413138:414887] -1		MHO_3490	0.0278567	down	-1.50764	0.0089948	down	-1.94345	ns	no change	1
1418	MHOM11087T84	M.hominis deo A gene for thymidine phosphorylase		FBG_deoA	ns	no change	1	ns	no change	1	ns	no change	1
1419	MHOM02250T83	NC_013511 GTP-binding protein lepA YP_003302944 [500860:502660] -1	lepA	MHO_4060	ns	no change	1	0.00759311	down	-2.18886	ns	no change	1
1420	MHOM04634T81	NC_013511 DNA-damage repair protein MucB YP_003302662 [152341:153598] 1	mucB	MHO_1250	ns	no change	1	ns	no change	1	ns	no change	1
1421	MHOM04426T81	NC_013511 50S ribosomal protein L11 YP_003302624 [113818:114262] 1	rplk	MHO_0870	0.0459733	up	1.39817	0.0116888	up	1.89106	0.0402965	down	-1.64445
1422	MHOM08617T78	NC_013511 DNA processing protein smf YP_003302750 [256247:257006] 1	smf	MHO_2130	ns	no change	1	ns	no change	1	ns	no change	1
1423	MHOM09308T79	NC_013511 Type III restriction enzyme YP_003302549 [10419:12873] -1		MHO_0120	ns	no change	1	ns	no change	1	0.0227042	down	-1.86823
1424	MHOM09320T85	F807DRAFT_scaffold00002.2 Mitochondrial branched-chain alpha-ketoacid dehydrogenase kinase [55655:56273] -1		F807DRAFT_00223	ns	no change	1	ns	no change	1	ns	no change	1
1425	MHOM11070T82	NC_013511 Single-strand binding protein(Helix-destabilizing protein) YP_003302650 [141639:142107] 1	ssb	MHO_1130	ns	no change	1	ns	no change	1	ns	no change	1
1426	MHOM10675T78	F807DRAFT_scaffold00007.7 hypothetical protein [9722:10346] 1		F807DRAFT_00445	ns	no change	1	0.0270135	down	-1.61858	0.00190727	down	-4.16468
1427	MHOM03940T81	NC_013511 hypothetical protein YP_003302883 [408283:409204] -1		MHO_3450	ns	no change	1	0.022766	down	-2.35339	ns	no change	1
1428	MHOM00214T86	NC_013511 DNA methylase YP_003302673 [161922:162705] 1		MHO_1360	ns	no change	1	ns	no change	1	ns	no change	1
1429	MHOM06241T86	NC_013511 DNA topoisomerase I YP_003302700 [194377:196216] 1	topA	MHO_1630	ns	no change	1	0.00993952	up	2.36694	0.0392812	down	-1.91068
1430	MHOM00744T82	NC_013511 50S ribosomal protein L14 YP_003302826 [341278:341647] -1	rplN	MHO_2880	ns	no change	1	ns	no change	1	ns	no change	1
1431	MHOM12125T79	NC_013511 hypothetical protein YP_003302847 [361218:362355] 1		MHO_3090	ns	no change	1	ns	no change	1	ns	no change	1
1432	MHOM10637T81	NC_013511 DNA polymerase III subunit YP_003302636 [126237:127071] 1	dnaH	MHO_0990	ns	no change	1	ns	no change	1	ns	no change	1
1433	MHOM13548T88	NC_013511 ATP synthase subunit epsilon YP_003302564 [27127:27505] 1	atpC	MHO_0270	ns	no change	1	0.0148968	up	1.79164	ns	no change	1
1434	MHOM07765T80	NC_013511 hypothetical protein YP_003302726 [227652:227904] 1		MHO_1890	ns	no change	1	ns	no change	1	0.011433	down	-3.3898
1435	MHOM11677T86	M.hominis gene for membrane protein P80 (ORF1), membrane lipoprotein protein P60 (ORF2) and putative HIT-like protein (ORF3)		FBG_P80v1	0.0193392	down	-1.51608	0.00410607	down	-2.06873	ns	no change	1
1436	MHOM08645T78	F807DRAFT_scaffold00001.1 Leucine rich repeats (6 copies) [2:620] 1		F807DRAFT_00001	ns	no change	1	ns	no change	1	0.04338	up	2.41022
1437	MHOM00862T83	NC_013511 hypothetical protein YP_003302919 [469738:471238] 1		MHO_3810	ns	no change	1	ns	no change	1	ns	no change	1
1438	MHOM08233T79	NC_013511 hypothetical protein YP_003303004 [580477:580774] 1		MHO_4660	ns	no change	1	ns	no change	1	ns	no change	1
1439	MHOM04922T85	NC_013511 L-lactate dehydrogenase YP_003302896 [433150:434119] -1	ldh	MHO_3580	ns	no change	1	0.0393774	up	1.47532	0.00347322	up	2.55764
1440	MHOM05059T83	F807DRAFT_scaffold00001.1 Acyl carrier protein phosphodiesterase [160064:160658] -1		F807DRAFT_00162	ns	no change	1	ns	no change	1	0.00549976	down	-8.49999
1441	MHOM02986T83	NC_013511 30S ribosomal protein S10 YP_003302837 [347172:347481] -1	rpsJ	MHO_2990	ns	no change	1	0.0199041	up	2.26466	ns	no change	1
1442	MHOM04918T83	NC_013511 Iron-containing alcohol dehydrogenase YP_003302713 [212890:214054] 1		MHO_1760	ns	no change	1	ns	no change	1	ns	no change	1
1443	MHOM05656T82	NC_013511 hypothetical protein YP_003303036 [618874:619768] 1		MHO_4980	ns	no change	1	ns	no change	1	ns	no change	1
1444	MHOM09206T84	NC_013511 Endopeptidase O YP_003302992 [562164:564072] 1	pepO	MHO_4540	0.00576791	down	-1.98552	0.00604504	down	-2.12006	ns	no change	1
1445	MHOM08077T78	NC_013511 50S ribosomal protein L24 YP_003302825 [340941:341277] -1	rplX	MHO_2870	ns	no change	1	ns	no change	1	ns	no change	1
1446	MHOM07699T80	NC_013511 ABC transporter substrate-binding lipoprotein YP_003302899 [435954:437094] 1		MHO_3610	ns	no change	1	ns	no change	1	ns	no change	1
1447	MHOM00905T82	NC_013511 hypothetical protein YP_003302739 [241080:241593] -1		MHO_2020	ns	no change	1	ns	no change	1	0.0156402	down	-3.1114
1448	MHOM06455T88	NC_013511 30S ribosomal protein S14 YP_003302823 [340169:340355] -1	rpsN	MHO_2850	ns	no change	1	ns	no change	1	ns	no change	1
1449	MHOM00542T78	F807DRAFT_scaffold00013.13 hypothetical protein [3508:4528] -1		F807DRAFT_00590	ns	no change	1	ns	no change	1	0.00113304	up	4.19707
1450	MHOM03227T84	NC_013511 hypothetical protein YP_003302548 [9255:10329] -1		MHO_0110	ns	no change	1	ns	no change	1	ns	no change	1
1451	MHOM11684T81	NC_013511 Aspartyl/glutamyl-tRNA(Asn/gln)amidotransferase subunit B YP_003302582 [54874:56296] 1	gatB	MHO_0450	0.0109114	down	-1.65497	0.0276245	down	-1.64989	ns	no change	1
1452	MHOM06658T81	NC_013511 hypothetical protein YP_003302552 [14868:16677] 1		MHO_0150	ns	no change	1	0.0208273	up	2.28725	ns	no change	1
1453	MHOM03657T84	NC_013511 30S ribosomal protein S18 YP_003302651 [142115:142415] 1	rpsR	MHO_1140	ns	no change	1	ns	no change	1	ns	no change	1
1454	MHOM02406T78	NC_013511 Aminotransferase U-like protein YP_003302661 [151899:152349] 1	nifU	MHO_1240	ns	no change	1	ns	no change	1	ns	no change	1
1455	MHOM09717T78	NC_013511 holo-[acyl-carrier-protein] synthase YP_003302575 [49835:50138] 1	acpS	MHO_0380	ns	no change	1	ns	no change	1	ns	no change	1
1456	MHOM13016T83	NC_013511 Acyl carrier protein phosphodiesterase YP_003302623 [113122:113716] 1	acpD	MHO_0860	ns	no change	1	ns	no change	1	0.00188353	down	-6.22838
1457	MHOM05645T81	NC_013511 ATP-binding protein YP_003302645 [133612:137830] 1		MHO_1080	0.00364534	down	-2.26047	0.0259557	down	-1.6608	ns	no change	1
1458	MHOM09295T82	NC_013511 hypothetical protein YP_003302907 [449172:450828] 1		MHO_3690	ns	no change	1	0.0392444	down	-1.59027	ns	no change	1
1459	MHOM01353T78	NC_013511 hypothetical protein YP_003302792 [308493:308982] 1		MHO_2550	ns	no change	1	ns	no change	1	0.0101109	up	2.93312
1460	MHOM04848T78	F807DRAFT_scaffold00011.11 hypothetical protein [10163:10421] -1		F807DRAFT_00560	ns	no change	1	ns	no change	1	ns	no change	1
1461	MHOM07426T88	F807DRAFT_scaffold00004.4 uracil phosphoribosyltransferase (EC 2.4.2.9) [52389:53019] 1		F807DRAFT_00351	0.0381168	down	-2.02638	ns	no change	1	ns	no change	1
1462	MHOM10474T85	NC_013511 Deoxyguanosine kinase YP_003302730 [232314:232974] 1	dgk	MHO_1930	ns	no change	1	0.0015947	down	-2.72664	0.00288817	down	-4.81285
1463	MHOM09034T80	NC_013511 Oligopeptide transport system permease protein YP_003302690 [182674:183949] 1	oppC	MHO_1530	0.00457351	down	-1.88757	0.00122244	down	-2.69203	0.028073	down	-1.64391
1464	MHOM00529T80	F807DRAFT_scaffold00010.10 hypothetical protein [5833:7570] 1		F807DRAFT_00538	ns	no change	1	ns	no change	1	ns	no change	1
1465	MHOM08106T83	NC_013511 NH(3)-dependent NAD() synthetase YP_003302717 [216897:217662] 1	nadE	MHO_1800	ns	no change	1	0.00649872	up	2.29203	ns	no change	1
1466	MHOM05419T80	NC_013511 hypothetical protein YP_003302640 [128893:129532] 1		MHO_1030	ns	no change	1	ns	no change	1	ns	no change	1
1467	MHOM11349T82	NC_013511 hypothetical protein YP_003302616 [103325:105488] -1		MHO_0790	ns	no change	1	0.00661742	down	-2.09824	0.00423913	down	-3.65613
1468	MHOM01306T80	NC_013511 Peptide chain release factor 1 YP_003302697 [191255:192335] 1	prfA	MHO_1600	ns	no change	1	ns	no change	1	0.00576888	up	2.5303
1469	MHOM10320T79	NC_013511 50S ribosomal protein L27 YP_003302802 [316759:317023] -1	rpmA	MHO_2650	0.0447396	up	1.59211	0.00857909	up	2.21588	ns	no change	1
1470	MHOM13634T83	NC_013511 Spermidine/putrescine ABC transporter ATP-binding protein PotA YP_003302983 [550202:551612] 1	potA	MHO_4450	0.0161631	down	-1.676	0.010697	down	-2.10918	ns	no change	1
1471	MHOM06637T83	NC_013511 thymidine kinase YP_003302592 [74755:75343] -1	tdk	MHO_0550	ns	no change	1	0.0130461	down	-1.6869	ns	no change	1
1472	MHOM10990T78	F807DRAFT_scaffold00001.1 Uncharacterized conserved protein [106117:106474] 1		F807DRAFT_00099	ns	no change	1	ns	no change	1	ns	no change	1
1473	MHOM10876T85	NC_013511 Deoxyguanosine kinase YP_003302730 [232314:232974] 1	dgk	MHO_1930	ns	no change	1	0.00982814	down	-2.58085	0.00550133	down	-5.08857
1474	MHOM07265T85	NC_013511 50S ribosomal protein L4 YP_003302835 [345326:346295] -1	rplD	MHO_2970	ns	no change	1	ns	no change	1	ns	no change	1
1475	MHOM06122T87	NC_013511 methyltransferase gidB YP_003302892 [427514:428231] -1	gidB	MHO_3540	ns	no change	1	ns	no change	1	ns	no change	1
1476	MHOM03206T82	NC_013511 ABC transporter ATP binding protein YP_003302920 [471279:473157] -1	md2	MHO_3820	0.0296217	down	-1.43071	0.00924993	down	-2.14366	ns	no change	1
1477	MHOM04626T84	NC_013511 hypothetical protein YP_003302710 [209835:210633] 1		MHO_1730	ns	no change	1	ns	no change	1	ns	no change	1
1478	MHOM10680T85	NC_013511 Replicative DNA helicase YP_003302929 [481534:482932] -1	dnaB	MHO_3910	ns	no change	1	0.0216129	down	-1.7992	ns	no change	1
1479	MHOM05795T86	gi 2911534:7114-9642 Mycoplasma hominis P100, oppB, oppC, oppD, oppF genes		FBG_P100v6	ns	no change	1	ns	no change	1	0.0411041	down	-1.55291
1480	MHOM05037T78	F807DRAFT_scaffold00019.19 Leucine rich repeats (6 copies) [0:1068] -1		F807DRAFT_00623	ns	no change	1	ns	no change	1	ns	no change	1
1481	MHOM09855T78	NC_013511 ABC transporter, ATP-binding protein YP_003302768 [280227:282051] -1		MHO_2310	ns	no change	1	ns	no change	1	ns	no change	1
1482	MHOM13586T85	NC_013511 ABC transporter permease protein YP_003302613 [98183:99161] 1		MHO_0760	0.000972145	down	-2.61914	ns	no change	1	0.00978648	up	2.15199
1483	MHOM05184T85	NC_013511 phenylalanyl-tRNA synthetase alpha subunit(pheS) YP_003302654 [144466:145408] 1	pheS	MHO_1170	0.00703601	down	-1.77435	0.00576965	down	-2.53154	ns	no change	1
1484	MHOM05988T78	NC_013511 DNA polymerase III subunit beta YP_003302542 [4211:5309] 1	dnaN	MHO_0050	0.0102325	down	-1.89919	0.000393107	down	-5.02166	0.00945661	down	-2.21425
1485	MHOM12117T81	Mycoplasma hominis p50 gene, category 1, strain PG21		CustP50_v13	ns	no change	1	0.00608988	up	2.96132	0.0153542	up	2.60874
1486	MHOM12719T88	NC_013511 hypothetical protein YP_003302931 [483378:485352] -1		MHO_3930	ns	no change	1	0.0012258	down	-2.60111	ns	no change	1
1487	MHOM12134T83	NC_013511 hypothetical protein YP_003302783 [299445:299949] -1		MHO_2460	ns	no change	1	0.00768569	down	-2.65724	0.0456863	down	-2.16155
1488	MHOM05325T80	NC_013511 hypothetical protein YP_003302794 [309706:310786] -1		MHO_2570	ns	no change	1	0.0173311	up	1.76417	ns	no change	1
1489	MHOM12101T84	NC_013511 30S ribosomal protein S2 YP_003303038 [621039:621939] 1	rpsB	MHO_5000	0.0219048	up	1.80248	ns	no change	1	0.044059	up	1.88987
1490	MHOM10057T85	F807DRAFT_scaffold00002.2 DNA polymerase III catalytic subunit, PolC type [96011:100325] 1		F807DRAFT_00258	ns	no change	1	ns	no change	1	ns	no change	1
1491	MHOM08515T82	NC_013511 DNA primase YP_003302753 [259633:261493] -1	dnaG	MHO_2160	ns	no change	1	0.0493192	down	-1.42197	ns	no change	1
1492	MHOM04843T79	NC_013511 hypothetical protein YP_003302694 [188536:188875] 1		MHO_1570	ns	no change	1	ns	no change	1	ns	no change	1
1493	MHOM07431T83	NC_013511 50S ribosomal protein L28 YP_003302544 [5589:5787] 1	rpmB	MHO_0070	ns	no change	1	ns	no change	1	ns	no change	1
1494	MHOM08556T83	NC_013511 hypothetical protein YP_003302595 [77553:79233] 1		MHO_0580	0.00858062	up	1.67245	ns	no change	1	ns	no change	1
1495	MHOM13514T87	NC_013511 ABC transporter ATP-binding protein YP_003302974 [540651:541389] -1		MHO_4360	ns	no change	1	0.0110471	down	-1.94284	ns	no change	1
1496	MHOM08054T78	NC_013511 LicA-like protein YP_003302915 [463285:464035] 1	licA	MHO_3770	0.00485913	down	-1.86483	ns	no change	1	ns	no change	1
1497	MHOM09037T86	NC_013511 tRNA modification GTPase YP_003302994 [565461:566808] 1	trme	MHO_4560	ns	no change	1	ns	no change	1	ns	no change	1
1498	MHOM12817T82	NC_013511 threonyl-tRNA synthetase (threonine-tRNAligase, thrRS) YP_003302642 [130324:132064] -1	thrS	MHO_1050	ns	no change	1	ns	no change	1	ns	no change	1
1499	MHOM01215T80	NC_013511 ATP synthase subunit gamma YP_003302562 [24742:25624] 1	atpG	MHO_0250	ns	no change	1	ns	no change	1	ns	no change	1
1500	MHOM05621T85	F807DRAFT_scaffold00003.3 hypothetical protein [20220:20904] -1		F807DRAFT_00283	ns	no change	1	ns	no change	1	0.0280036	down	-4.56457
1501	MHOM11319T78	F807DRAFT_scaffold00001.1 Acyl carrier protein [82926:83151] -1		F807DRAFT_00078	ns	no change	1	ns	no change	1	ns	no change	1
1502	MHOM04600T86	NC_013511 hypothetical protein YP_003302631 [122040:122544] -1		MHO_0940	0.03213	up	1.49098	0.0336495	up	2.1267	ns	no change	1
1503	MHOM08305T84	NC_013511 Topoisomerase IV subunit B YP_003303050 [636240:638160] -1	parE	MHO_5130	0.0233145	down	-1.5321	0.00647148	down	-1.97962	ns	no change	1
1504	MHOM03124T84	F807DRAFT_scaffold00003.3 hypothetical protein [27145:28039] 1		F807DRAFT_00288	ns	no change	1	0.0153693	down	-1.63484	ns	no change	1
1505	MHOM04253T81	F807DRAFT_scaffold00001.1 Holliday junction DNA helicase subunit RuvA [50302:50857] -1		F807DRAFT_00047	ns	no change	1	ns	no change	1	ns	no change	1
1506	MHOM13240T81	NC_013511 hypothetical protein YP_003302609 [92117:94220] 1		MHO_0720	0.00281335	down	-2.21899	ns	no change	1	0.0213619	up	1.79342
1507	MHOM04479T85	NC_013511 hypothetical protein YP_003302889 [417140:417887] 1		MHO_3510	0.0299941	up	1.53689	ns	no change	1	0.00570567	up	2.40306
1508	MHOM02448T84	NC_013511 ABC transporter permease protein YP_003302891 [418990:427366] -1		MHO_3530	ns	no change	1	ns	no change	1	ns	no change	1
1509	MHOM01599T83	NC_013511 Exodeoxyribonuclease V subunit alpha YP_003302958 [520797:523041] 1	recD	MHO_4200	ns	no change	1	ns	no change	1	0.0184198	up	2.64905
1510	MHOM04023T80	NC_013511 O-sialoglycoprotein endopeptidase YP_003302933 [485956:486892] -1	gcp	MHO_3950	ns	no change	1	0.0143203	down	-1.80097	0.0361744	down	-1.78816
1511	MHOM02276T79	NC_013511 Protein-export membrane protein YP_003302723 [221894:224591] 1	secD	MHO_1860	0.0470794	down	-1.42998	9.23814e-05	down	-9.27838	0.00323296	down	-5.51966
1512	MHOM05079T78	NC_013511 hypothetical protein YP_003302980 [547157:547610] 1		MHO_4420	ns	no change	1	ns	no change	1	ns	no change	1
1513	MHOM10140T81	NC_013511 50S ribosomal protein L11 YP_003302624 [113818:114262] 1	rplk	MHO_0870	0.0445275	up	1.58658	0.0148549	up	1.96652	0.0343423	down	-1.84214
1514	MHOM03763T78	NC_013511 translation initiation factor IF-1 YP_003302814 [334595:334811] -1	infA	MHO_2760	ns	no change	1	0.0385087	down	-1.51098	0.00203463	down	-3.00516
1515	MHOM02520T83	NC_013511 hypothetical protein YP_003302584 [57491:58496] 1		MHO_0470	ns	no change	1	ns	no change	1	ns	no change	1
1516	MHOM05303T79	NC_013511 hypothetical protein YP_003303045 [629278:629644] -1		MHO_5070	ns	no change	1	ns	no change	1	0.022779	up	3.77105
1517	MHOM00218T84	NC_013511 hypothetical protein YP_003302568 [32487:33957] 1		MHO_0310	ns	no change	1	0.00621376	up	2.05244	ns	no change	1
1518	MHOM05436T85	NC_013511 hypothetical protein YP_003302565 [27762:29937] 1		MHO_0280	ns	no change	1	ns	no change	1	0.00935237	down	-2.49068
1519	MHOM00705T79	NC_013511 transketolase YP_003302714 [214106:215903] -1	tktA	MHO_1770	ns	no change	1	ns	no change	1	ns	no change	1
1520	MHOM03259T83	NC_013511 seryl-tRNA synthetase YP_003302957 [519364:520630] -1	serS	MHO_4190	ns	no change	1	0.0016523	up	2.72938	0.040001	up	1.54677
1521	MHOM02713T83	NC_013511 DNA gyrase subunit B YP_003302914 [461337:463284] 1	gyrB	MHO_3760	0.0120183	down	-1.58261	ns	no change	1	ns	no change	1
1522	MHOM05252T78	NC_013511 hypothetical protein YP_003302875 [397768:398404] -1		MHO_3370	ns	no change	1	ns	no change	1	ns	no change	1
1523	MHOM08065T78	NC_013511 50S ribosomal protein L7/L12 YP_003302806 [326082:326457] -1	rplL	MHO_2690	0.0472261	up	1.5615	ns	no change	1	0.0117306	up	2.3882
1524	MHOM11535T84	F807DRAFT_scaffold00001.1 Lipoprotein associated domain [17698:20992] 1		F807DRAFT_00019	ns	no change	1	0.0168644	up	3.51524	ns	no change	1
1525	MHOM09374T85	NC_013511 DNA polymerase III polC-type YP_003303001 [573716:578030] 1	polC	MHO_4630	ns	no change	1	ns	no change	1	0.0335029	down	-1.88881
1526	MHOM08083T80	NC_013511 50S ribosomal protein L23 YP_003302834 [344895:345327] -1	rplW	MHO_2960	ns	no change	1	ns	no change	1	ns	no change	1
1527	MHOM08583T85	NC_013511 tRNA(5-methylaminomethyl-2-thiouridylate)- methyltransferase YP_003302667 [156120:157233] 1	trmU	MHO_1300	ns	no change	1	ns	no change	1	ns	no change	1
1528	MHOM08139T85	NC_013511 30S ribosomal protein S4 YP_003302617 [105898:106498] 1	rpsD	MHO_0800	ns	no change	1	ns	no change	1	ns	no change	1
1529	MHOM04909T81	NC_013511 hypothetical protein YP_003302854 [374653:375550] -1		MHO_3160	ns	no change	1	ns	no change	1	ns	no change	1
1530	MHOM10192T85	NC_013511 Excinuclease ABC subunit A YP_003302880 [402868:405697] -1	uvrA	MHO_3420	0.0161283	down	-1.60553	0.0175601	down	-1.66047	ns	no change	1
1531	MHOM05681T85	NC_013511 hypothetical protein YP_003302631 [122040:122544] -1		MHO_0940	ns	no change	1	0.0166399	up	1.70842	ns	no change	1
1532	MHOM10891T83	NC_013511 DNA polymerase III subunit YP_003302636 [126237:127071] 1	dnaH	MHO_0990	ns	no change	1	ns	no change	1	ns	no change	1
1533	MHOM09678T84	NC_013511 50S ribosomal protein L27 YP_003302802 [316759:317023] -1	rpmA	MHO_2650	ns	no change	1	0.00692942	up	2.05295	ns	no change	1
1534	MHOM03106T89	NC_013511 Peptide deformylase (Polypeptide deformylase) YP_003302647 [139041:139599] -1	def	MHO_1100	0.0265816	up	1.44498	0.00463561	up	1.98263	0.0282355	down	-1.70726
1535	MHOM10398T81	M.hominis gene for membrane lipoprotein protein P60 (ORF2)		FBG_P60	ns	no change	1	0.00565623	down	-2.11555	ns	no change	1
1536	MHOM05694T81	NC_013511 N-dimethylarginine dimethylaminohydrolase YP_003302791 [307445:308303] -1		MHO_2540	ns	no change	1	0.0156635	down	-1.6845	ns	no change	1
1537	MHOM04629T83	NC_013511 Peptidyl-tRNA hydrolase YP_003302959 [523040:523601] 1	pth	MHO_4210	0.0441464	down	-1.50833	0.00189987	down	-2.92191	ns	no change	1
1538	MHOM06520T79	NC_013511 50S ribosomal protein L10 YP_003302807 [326479:326977] -1	rplJ	MHO_2700	ns	no change	1	ns	no change	1	0.0425029	up	1.69495
1539	MHOM06672T84	NC_013511 hypothetical protein YP_003303055 [641866:643609] 1		MHO_5180	ns	no change	1	ns	no change	1	ns	no change	1
1540	MHOM01361T84	NC_013511 hypothetical protein YP_003302685 [174710:175658] 1		MHO_1480	ns	no change	1	0.0259162	up	1.5418	0.0383726	up	1.95113
1541	MHOM09441T81	NC_013511 Lmp related protein YP_003302966 [531774:533220] -1		MHO_4280	ns	no change	1	ns	no change	1	ns	no change	1
1542	MHOM09578T83	NC_013511 methionine aminopeptidase (MAP) YP_003302815 [334810:335563] -1	map	MHO_2770	ns	no change	1	ns	no change	1	0.00556997	down	-2.61133
1543	MHOM08815T84	NC_013511 hypothetical protein YP_003302595 [77553:79233] 1		MHO_0580	0.0226394	up	1.60254	ns	no change	1	ns	no change	1
1544	MHOM11990T81	NC_013511 Lmp related protein YP_003302591 [72557:74423] 1		MHO_0540	ns	no change	1	0.00632158	up	2.3206	ns	no change	1
1545	MHOM04576T81	NC_013511 P75 related protein, predicted lipoprotein YP_003302848 [362739:364401] -1		MHO_3100	ns	no change	1	ns	no change	1	ns	no change	1
1546	MHOM08397T85	NC_013511 30S ribosomal protein S4 YP_003302617 [105898:106498] 1	rpsD	MHO_0800	0.0301263	up	1.42152	ns	no change	1	ns	no change	1
1547	MHOM09419T85	NC_013511 Cobalt import ATP-binding protein cbiO 1 YP_003302734 [235038:235836] 1	cbiO1	MHO_1970	ns	no change	1	0.0076777	down	-1.80763	0.0152601	down	-1.80535
1548	MHOM07643T81	NC_013511 UvrABC system protein C (UvrC protein, Excinuclease ABC subunit C) YP_003302622 [110612:112319] 1	uvrC	MHO_0850	ns	no change	1	ns	no change	1	ns	no change	1
1549	MHOM01706T86	NC_013511 hypothetical protein YP_003302546 [6623:7391] -1		MHO_0090	ns	no change	1	ns	no change	1	ns	no change	1
1550	MHOM08074T80	NC_013511 Type I restriction enzyme specificity protein YP_003302860 [384270:385485] -1	hsdS	MHO_3220	ns	no change	1	ns	no change	1	ns	no change	1
1551	MHOM07826T83	NC_013511 hypothetical protein YP_003302883 [408283:409204] -1		MHO_3450	ns	no change	1	0.0253522	down	-1.94798	ns	no change	1
1552	MHOM03961T80	NC_013511 ABC transport permease protein YP_003302612 [97222:98242] 1		MHO_0750	0.00447684	down	-2.06415	ns	no change	1	0.00753005	up	2.35758
1553	MHOM09080T85	NC_013511 hypothetical protein YP_003302546 [6623:7391] -1		MHO_0090	0.026971	up	1.56621	ns	no change	1	ns	no change	1
1554	MHOM05340T85	F807DRAFT_scaffold00001.1 Acyl carrier protein phosphodiesterase [160064:160658] -1		F807DRAFT_00162	ns	no change	1	ns	no change	1	0.00087571	down	-5.30395
1555	MHOM08072T78	F807DRAFT_scaffold00013.13 hypothetical protein [10080:10569] -1		F807DRAFT_00593	ns	no change	1	ns	no change	1	ns	no change	1
1556	MHOM04050T82	NC_013511 hypothetical protein YP_003303040 [622871:623699] -1		MHO_5020	0.0227205	up	1.46345	ns	no change	1	0.0124281	down	-2.05977
1557	MHOM02833T79	NC_013511 tRNA pseudouridine synthase B YP_003302772 [287085:287949] 1	truB	MHO_2350	ns	no change	1	ns	no change	1	0.000984458	down	-5.70662
1558	MHOM02493T82	NC_013511 GTP-binding protein lepA YP_003302944 [500860:502660] -1	lepA	MHO_4060	ns	no change	1	0.0147683	down	-2.35516	ns	no change	1
1559	MHOM06485T84	F807DRAFT_scaffold00003.3 ATPase, P-type (transporting), HAD superfamily, subfamily IC [34574:37475] 1		F807DRAFT_00295	ns	no change	1	ns	no change	1	0.00554645	down	-2.30868
1560	MHOM09281T87	NC_013511 hypothetical protein YP_003302538 [0:1995] -1		MHO_0010	ns	no change	1	ns	no change	1	ns	no change	1
1561	MHOM12092T87	NC_013511 Endonuclease IV YP_003302751 [256997:257849] -1	nfo	MHO_2140	ns	no change	1	ns	no change	1	0.0194486	up	2.69578
1562	MHOM07653T79	NC_013511 50S ribosomal protein L22 YP_003302831 [343287:343677] -1	rplV	MHO_2930	ns	no change	1	ns	no change	1	ns	no change	1
1563	MHOM09965T84	NC_013511 Preprotein translocase secY subunit YP_003302817 [336242:337712] -1	secY	MHO_2790	ns	no change	1	ns	no change	1	ns	no change	1
1564	MHOM03296T79	NC_013511 hypothetical protein YP_003302616 [103325:105488] -1		MHO_0790	ns	no change	1	ns	no change	1	0.0446215	down	-1.67519
1565	MHOM11047T82	F807DRAFT_scaffold00010.10 hypothetical protein [4464:5469] 1		F807DRAFT_00537	ns	no change	1	0.00450429	up	2.88478	ns	no change	1
1566	MHOM05845T82	NC_013511 Vaa surface lipoprotein adhesin YP_003302885 [410350:411766] 1	vaa	MHO_3470	0.00386249	up	1.93315	0.000842015	up	3.32395	0.0292454	up	1.65193
1567	MHOM10329T78	NC_013511 hypothetical protein YP_003302670 [160327:160639] 1		MHO_1330	ns	no change	1	ns	no change	1	ns	no change	1
1568	MHOM10855T82	NC_013511 30S ribosomal protein S20 YP_003302638 [127819:128083] -1	rpsT	MHO_1010	0.0398767	up	1.85693	0.0257692	up	2.47929	ns	no change	1
1569	MHOM07933T79	NC_013511 Preprotein translocase secA subunit YP_003302629 [118919:121514] 1	secA	MHO_0920	ns	no change	1	ns	no change	1	ns	no change	1
1570	MHOM09303T83	NC_013511 hypothetical protein YP_003302986 [553333:555094] 1		MHO_4480	ns	no change	1	ns	no change	1	ns	no change	1
1571	MHOM07796T78	NC_013511 adenine-specific DNA methyltransferase YP_003303016 [597089:598418] 1		MHO_4780	ns	no change	1	ns	no change	1	ns	no change	1
1572	MHOM02559T82	NC_013511 ATP synthase subunit alpha YP_003302851 [370589:372128] -1	atpA	MHO_3130	ns	no change	1	0.0490061	up	1.40967	ns	no change	1
1573	MHOM01430T86	NC_013511 glycyl-tRNA synthetase YP_003302754 [261503:262880] -1	glyQS	MHO_2170	ns	no change	1	ns	no change	1	ns	no change	1
1574	MHOM08997T85	NC_013511 hypothetical protein YP_003302928 [480052:481495] -1		MHO_3900	ns	no change	1	ns	no change	1	0.00595401	up	3.5091
1575	MHOM13526T82	NC_013511 30S ribosomal protein S5 YP_003302819 [338155:338824] -1	rpsE	MHO_2810	ns	no change	1	0.0202501	up	1.96294	ns	no change	1
1576	MHOM05540T80	NC_013511 hypothetical protein YP_003302741 [242528:243491] 1		MHO_2040	0.0127461	up	1.5918	0.00530023	down	-3.56523	0.0343929	down	-3.05197
1577	MHOM12535T85	NC_013511 ribose-phosphate pyrophosphokinase YP_003302893 [428205:429180] -1	prs	MHO_3550	ns	no change	1	0.00508197	down	-2.24173	ns	no change	1
1578	MHOM13458T81	NC_013511 ABC transporter ATP-binding protein YP_003302890 [418017:418989] -1		MHO_3520	ns	no change	1	0.00227251	up	3.29352	0.00797146	up	4.72906
1579	MHOM09110T81	F807DRAFT_scaffold00001.1 Acyl carrier protein phosphodiesterase [160064:160658] -1		F807DRAFT_00162	ns	no change	1	ns	no change	1	0.00676006	down	-3.26445
1580	MHOM12440T83	NC_013511 hypothetical protein YP_003302925 [477615:478083] 1		MHO_3870	0.0386221	up	1.4292	0.00736401	up	2.07012	0.00247193	up	2.77911
1581	MHOM08671T84	NC_013511 50S ribosomal protein L32 YP_003302808 [332067:332265] -1	rpmF	MHO_2710	ns	no change	1	ns	no change	1	ns	no change	1
1582	MHOM12105T82	NC_013511 NAD()-dependent DNA ligase YP_003302737 [237805:239812] 1	ligA	MHO_2000	ns	no change	1	ns	no change	1	ns	no change	1
1583	MHOM03257T86	F807DRAFT_scaffold00002.2 GTP-binding protein Era [69926:70811] 1		F807DRAFT_00236	ns	no change	1	0.00104683	down	-3.28347	ns	no change	1
1584	MHOM12598T85	NC_013511 thymidine phosphorylase YP_003302872 [394582:395881] -1	deoA	MHO_3340	0.0123108	down	-1.60867	ns	no change	1	ns	no change	1
1585	MHOM01129T81	NC_013511 50S ribosomal protein L1 YP_003302625 [114261:114954] 1	rplA	MHO_0880	ns	no change	1	ns	no change	1	0.0369002	down	-1.93394
1586	MHOM10737T81	NC_013511 Cobalt import ATP-binding protein cbiO 2 YP_003302735 [235826:236864] 1	cbiO2	MHO_1980	0.0106569	down	-1.61515	0.00539048	down	-2.54529	ns	no change	1
1587	MHOM10300T87	NC_013511 DNA methylase YP_003303023 [604839:605394] 1		MHO_4850	ns	no change	1	ns	no change	1	0.00327502	up	2.78447
1588	MHOM00502T80	NC_013511 50S ribosomal protein L29 YP_003302828 [341923:342124] -1	rpmC	MHO_2900	ns	no change	1	0.0260201	up	1.67655	ns	no change	1
1589	MHOM01220T83	F807DRAFT_scaffold00021.21 Type I restriction-modification system methyltransferase subunit [1:328] -1		F807DRAFT_00626	ns	no change	1	ns	no change	1	0.0229949	up	2.96863
1590	MHOM07216T83	NC_013511 hypothetical protein YP_003302740 [241712:242444] -1		MHO_2030	ns	no change	1	ns	no change	1	ns	no change	1
1591	MHOM02436T82	NC_013511 hypothetical protein YP_003302677 [167308:167707] -1		MHO_1400	ns	no change	1	ns	no change	1	ns	no change	1
1592	MHOM10823T78	NC_013511 hypothetical protein YP_003302652 [142814:143195] 1		MHO_1150	ns	no change	1	ns	no change	1	ns	no change	1
1593	MHOM11911T85	NC_013511 Endo-1,4-beta-glucanase YP_003302936 [488000:489086] -1		MHO_3980	ns	no change	1	ns	no change	1	ns	no change	1
1594	MHOM04143T84	NC_013511 30S ribosomal protein S18 YP_003302651 [142115:142415] 1	rpsR	MHO_1140	ns	no change	1	ns	no change	1	ns	no change	1
1595	MHOM04860T80	NC_013511 tRNA modification GTPase YP_003302994 [565461:566808] 1	trme	MHO_4560	ns	no change	1	0.00301075	down	-2.98916	0.00725217	down	-2.44012
1596	MHOM02185T78	NC_013511 hypothetical protein YP_003302677 [167308:167707] -1		MHO_1400	ns	no change	1	ns	no change	1	ns	no change	1
1597	MHOM03828T85	NC_013511 hypothetical protein YP_003302975 [541586:542276] -1		MHO_4370	ns	no change	1	ns	no change	1	ns	no change	1
1598	MHOM07127T86	NC_013511 Endopeptidase O YP_003302992 [562164:564072] 1	pepO	MHO_4540	0.00924099	down	-1.80864	0.0165847	down	-1.70864	ns	no change	1
1599	MHOM02667T78	NC_013511 Aminotransferase U-like protein YP_003302661 [151899:152349] 1	nifU	MHO_1240	ns	no change	1	ns	no change	1	ns	no change	1
1600	MHOM07494T84	NC_013511 hypothetical protein YP_003302801 [315837:316719] 1		MHO_2640	ns	no change	1	ns	no change	1	ns	no change	1
1601	MHOM03176T82	NC_013511 30S ribosomal protein S9 YP_003302760 [268767:269166] -1	rpsI	MHO_2230	ns	no change	1	ns	no change	1	0.0326238	down	-1.8314
1602	MHOM09948T85	NC_013511 50S ribosomal protein L27 YP_003302802 [316759:317023] -1	rpmA	MHO_2650	ns	no change	1	0.00855971	up	1.80111	ns	no change	1
1603	MHOM06335T84	NC_013511 Tryptophanyl-tRNA synthetase YP_003302643 [132063:133065] -1	trpS	MHO_1060	ns	no change	1	ns	no change	1	ns	no change	1
1604	MHOM07779T83	NC_013511 glutamyl-tRNA(gln)amidotransferase subunit C YP_003302580 [53261:53564] 1	gatC	MHO_0430	ns	no change	1	ns	no change	1	ns	no change	1
1605	MHOM13019T84	NC_013511 50S ribosomal protein L2 YP_003302833 [343955:344801] -1	rplB	MHO_2950	ns	no change	1	ns	no change	1	ns	no change	1
1606	MHOM06154T80	NC_013511 Lmp related protein YP_003302849 [364875:368976] -1		MHO_3110	ns	no change	1	ns	no change	1	ns	no change	1
1607	MHOM11587T84	NC_013511 hypothetical protein YP_003302995 [566809:568141] 1		MHO_4570	ns	no change	1	ns	no change	1	ns	no change	1
1608	MHOM12692T79	NC_013511 50S ribosomal protein L33 YP_003302939 [494927:495077] -1	rpmG	MHO_4010	ns	no change	1	ns	no change	1	ns	no change	1
1609	MHOM04078T78	F807DRAFT_scaffold00001.1 5,10-methylene-tetrahydrofolate dehydrogenase/Methenyl tetrahydrofolate cyclohydrolase [38927:39851] -1		F807DRAFT_00037	ns	no change	1	ns	no change	1	ns	no change	1
1610	MHOM10419T86	NC_013511 Uracil-DNA glycosylase YP_003302971 [537692:538343] -1	ung	MHO_4330	ns	no change	1	0.0400161	up	1.50283	0.00180741	up	2.99843
1611	MHOM05408T80	gi 2911534:4679-5953 Mycoplasma hominis P100, oppB, oppC, oppD, oppF genes		FBG_P100v4	0.00484351	down	-1.878	0.00143175	down	-2.62853	0.0316409	down	-1.60749
1612	MHOM13411T80	NC_013511 DNA polymerase III subunit YP_003302636 [126237:127071] 1	dnaH	MHO_0990	0.0448867	down	-1.60705	0.0440327	down	-1.56775	ns	no change	1
1613	MHOM01490T85	NC_013511 hypothetical protein YP_003302763 [270515:275675] -1		MHO_2260	ns	no change	1	0.00116719	up	2.82209	ns	no change	1
1614	MHOM04376T84	F807DRAFT_scaffold00005.5 hypothetical protein [18482:19991] 1		F807DRAFT_00371	0.0279797	up	1.48068	0.00986956	up	1.97889	ns	no change	1
1615	MHOM09872T82	NC_013511 Triosephosphate isomerase YP_003302777 [295449:296181] -1	tpiA	MHO_2400	ns	no change	1	ns	no change	1	0.0264066	up	4.11841
1616	MHOM02982T78	NC_013511 thioredoxin YP_003302953 [514484:514793] -1	trxA	MHO_4150	ns	no change	1	0.005731	down	-2.57188	ns	no change	1
1617	MHOM13367T84	NC_013511 Aminopeptidase (Leucine aminopeptidase) YP_003302968 [534427:535801] -1	pepA	MHO_4300	ns	no change	1	ns	no change	1	ns	no change	1
1618	MHOM09344T87	NC_013511 Chaperone protein dnaJ YP_003302699 [193076:194210] 1	dnaJ	MHO_1620	0.00860309	up	1.71354	ns	no change	1	0.0404357	down	-1.62062
1619	MHOM10282T79	NC_013511 ribose-5-phosphate isomerase YP_003302926 [478084:478552] 1	rpiB	MHO_3880	ns	no change	1	ns	no change	1	ns	no change	1
1620	MHOM00129T86	NC_013511 hypothetical protein YP_003302993 [564113:565025] -1		MHO_4550	ns	no change	1	ns	no change	1	0.00277753	down	-2.8024
1621	MHOM11645T80	NC_013511 50S ribosomal protein L29 YP_003302828 [341923:342124] -1	rpmC	MHO_2900	ns	no change	1	0.0492897	up	1.70962	ns	no change	1
1622	MHOM10193T84	NC_013511 30S ribosomal protein S3 YP_003302830 [342556:343288] -1	rpsC	MHO_2920	ns	no change	1	ns	no change	1	ns	no change	1
1623	MHOM07273T86	NC_013511 Prolipoprotein diacylglyceryl transferase YP_003302879 [401848:402787] -1	Igt	MHO_3410	ns	no change	1	ns	no change	1	ns	no change	1
1624	MHOM03487T85	NC_013511 methionyl-tRNA synthetase YP_003302674 [162727:164293] 1	metG	MHO_1370	ns	no change	1	0.00102607	down	-2.72933	ns	no change	1
1625	MHOM05876T80	NC_013511 hypothetical protein YP_003302916 [464036:465536] 1		MHO_3780	ns	no change	1	ns	no change	1	ns	no change	1
1626	MHOM12798T79	NC_013511 30S ribosomal protein S16 YP_003302796 [311506:311764] 1	rpsP	MHO_2590	ns	no change	1	ns	no change	1	ns	no change	1
1627	MHOM07897T78	F807DRAFT_scaffold00009.9 hypothetical protein [28794:29019] 1		F807DRAFT_00530	0.0318352	down	-1.82075	0.000525644	down	-4.54348	ns	no change	1
1628	MHOM02606T85	NC_013511 hypothetical protein YP_003302913 [460592:461252] 1		MHO_3750	ns	no change	1	ns	no change	1	ns	no change	1
1629	MHOM03455T82	NC_013511 hypothetical protein YP_003302841 [351750:352044] -1		MHO_3030	ns	no change	1	ns	no change	1	ns	no change	1
1630	MHOM13133T80	NC_013511 hypothetical protein YP_003302546 [6623:7391] -1		MHO_0090	ns	no change	1	ns	no change	1	0.00220997	down	-5.54265
1631	MHOM08801T83	NC_013511 DNA polymerase III subunit alpha YP_003302950 [509773:512764] 1	dnaE	MHO_4120	0.00442905	down	-1.91811	0.0034348	down	-2.23008	ns	no change	1
1632	MHOM12053T81	NC_013511 hypothetical protein YP_003302553 [16756:17218] -1		MHO_0160	ns	no change	1	ns	no change	1	ns	no change	1
1633	MHOM02426T81	NC_013511 hypothetical protein YP_003302934 [486885:487440] -1		MHO_3960	ns	no change	1	ns	no change	1	ns	no change	1
1634	MHOM00586T78	NC_013511 hypothetical protein YP_003302976 [542350:542728] -1		MHO_4380	ns	no change	1	ns	no change	1	ns	no change	1
1635	MHOM03465T84	NC_013511 ABC transporter ATP-binding protein YP_003302859 [382613:384227] 1		MHO_3210	ns	no change	1	0.00225533	up	2.40344	ns	no change	1
1636	MHOM03620T83	NC_013511 Aspartyl-tRNA synthetase (Aspartate-tRNAligase) YP_003302725 [225866:227561] 1	aspS	MHO_1880	0.00890281	down	-1.84715	0.00116566	down	-3.3153	0.00740898	down	-2.56491
1637	MHOM13046T82	NC_013511 hypothetical protein YP_003303035 [617601:618882] 1		MHO_4970	ns	no change	1	ns	no change	1	ns	no change	1
1638	MHOM12029T89	NC_013511 hypothetical protein YP_003302702 [201389:202421] 1		MHO_1650	0.0324889	up	1.42067	ns	no change	1	ns	no change	1
1639	MHOM06595T80	NC_013511 Type I restriction enzyme specificity protein YP_003303060 [649739:650876] 1	hsdS	MHO_5230	ns	no change	1	ns	no change	1	ns	no change	1
1640	MHOM03322T79	NC_013511 hypothetical protein YP_003302877 [400322:400814] 1		MHO_3390	ns	no change	1	ns	no change	1	ns	no change	1
1641	MHOM06289T86	gi 2911534:7114-9642 Mycoplasma hominis P100, oppB, oppC, oppD, oppF genes		FBG_P100v6	ns	no change	1	ns	no change	1	ns	no change	1
1642	MHOM06879T81	F807DRAFT_scaffold00015.15 Subtilase family [0:1311] -1		F807DRAFT_00610	ns	no change	1	ns	no change	1	ns	no change	1
1643	MHOM03698T81	NC_013511 30S ribosomal protein S10 YP_003302837 [347172:347481] -1	rpsJ	MHO_2990	ns	no change	1	0.0142895	up	1.70592	ns	no change	1
1644	MHOM00331T79	NC_013511 hypothetical protein YP_003302874 [397110:397782] 1		MHO_3360	ns	no change	1	ns	no change	1	ns	no change	1
1645	MHOM04619T83	F807DRAFT_scaffold00001.1 hypothetical protein [92271:95157] -1		F807DRAFT_00087	0.0250926	down	-1.54913	0.00295128	down	-2.37101	0.0493053	down	-1.55362
1646	MHOM04712T80	F807DRAFT_scaffold00001.1 LMP repeated region [70031:73514] 1		F807DRAFT_00069	ns	no change	1	ns	no change	1	ns	no change	1
1647	MHOM07248T83	NC_013511 hypothetical protein YP_003302881 [405686:406862] -1		MHO_3430	0.00583464	down	-1.88054	0.017354	down	-3.60948	ns	no change	1
1648	MHOM07208T81	F807DRAFT_scaffold00002.2 Uncharacterized protein conserved in bacteria [6161:6386] -1		F807DRAFT_00182	0.0101195	up	1.8032	0.0261766	up	1.58893	ns	no change	1
1649	MHOM07256T83	NC_013511 Nitrogen fixation protein NifS(aminotransferase protein S) YP_003302660 [150743:151913] 1	nifS	MHO_1230	ns	no change	1	ns	no change	1	ns	no change	1
1650	MHOM08492T83	NC_013511 Potassium uptake protein KtrB YP_003302570 [42013:43561] -1	ktrB	MHO_0330	0.00191396	up	2.37175	ns	no change	1	0.0007733	up	4.31168
1651	MHOM06205T81	NC_013511 hypothetical protein YP_003303019 [601334:601661] 1		MHO_4810	ns	no change	1	ns	no change	1	ns	no change	1
1652	MHOM02793T78	NC_013511 Cytosine-specific DNA methyltransferase/Type II site-specific deoxyribonuclease YP_003302573 [46772:48434] 1	dcm	MHO_0360	ns	no change	1	ns	no change	1	ns	no change	1
1653	MHOM04060T84	NC_013511 putative oligopeptide transport ATP-binding protein YP_003302692 [185109:187638] 1	oppF	MHO_1550	ns	no change	1	ns	no change	1	ns	no change	1
1654	MHOM07635T83	NC_013511 glutamyl-tRNA(gln)amidotransferase subunit C YP_003302580 [53261:53564] 1	gatC	MHO_0430	ns	no change	1	ns	no change	1	ns	no change	1
1655	MHOM10060T80	F807DRAFT_scaffold00018.18 hypothetical protein [0:96] 1		F807DRAFT_00620	ns	no change	1	ns	no change	1	ns	no change	1
1656	MHOM10188T81	NC_013511 Fructose-bisphosphate aldolase YP_003302604 [87149:88010] -1	fba	MHO_0670	ns	no change	1	ns	no change	1	ns	no change	1
1657	MHOM05201T81	Mycoplasma hominis p50 gene, category 1, strain 3105, partial		CustP50_v11	ns	no change	1	ns	no change	1	ns	no change	1
1658	MHOM12651T83	NC_013511 GTP-binding protein engA YP_003302705 [203492:204818] 1	engA	MHO_1680	ns	no change	1	ns	no change	1	ns	no change	1
1659	MHOM03857T88	F807DRAFT_scaffold00002.2 hypothetical protein [65245:66967] -1		F807DRAFT_00232	ns	no change	1	0.00589279	up	2.67303	0.00175886	up	5.21505
1660	MHOM04123T84	NC_013511 hypothetical protein YP_003302710 [209835:210633] 1		MHO_1730	ns	no change	1	ns	no change	1	ns	no change	1
1661	MHOM09541T81	F807DRAFT_scaffold00005.5 hypothetical protein [3431:3983] -1		F807DRAFT_00358	ns	no change	1	ns	no change	1	0.0045719	up	4.72635
1662	MHOM11231T84	M.hominis gene for P50-adhesin		CustP50_v1	0.012229	up	1.83398	0.00153813	up	3.31248	ns	no change	1
1663	MHOM00896T86	F807DRAFT_scaffold00002.2 DNA gyrase subunit A (EC 5.99.1.3) [34755:37491] 1		F807DRAFT_00206	0.0368325	down	-1.40708	ns	no change	1	ns	no change	1
1664	MHOM10341T88	NC_013511 glycerol-3-phosphate dehydrogenase [NAD(P)] YP_003302706 [204820:205804] 1	gpsA	MHO_1690	ns	no change	1	ns	no change	1	ns	no change	1
1665	MHOM07306T84	NC_013511 Foramidopyrimidine-DNA glycosylase YP_003302924 [476710:477538] -1	mutM	MHO_3860	ns	no change	1	ns	no change	1	ns	no change	1
1666	MHOM13350T82	F807DRAFT_scaffold00002.2 hypothetical protein [62457:63621] -1		F807DRAFT_00229	ns	no change	1	ns	no change	1	ns	no change	1
1667	MHOM10979T81	NC_013511 hypothetical protein YP_003302741 [242528:243491] 1		MHO_2040	ns	no change	1	0.00528452	up	3.67452	0.000737422	up	4.91553
1668	MHOM02129T86	F807DRAFT_scaffold00014.14 hypothetical protein [10080:10449] 1		F807DRAFT_00608	ns	no change	1	ns	no change	1	ns	no change	1

## Sheet: regulated genes in total
PrimaryAccession	GeneSymbol	FoldChange 4vs1_total	number of regulated oligo-probes	FoldChange 48vs1_total	number of regulated oligo-probes	FoldChange 336vs1_total	number of regulated oligo-probes	Description
F807DRAFT_00001 / MLBD4_01270		1		2.49633	2	2.41022	2	F807DRAFT_scaffold00001.1 Leucine rich repeats (6 copies) [2:620] 1
F807DRAFT_00038 / MLBD4_01085		1		1		2.92165	1	F807DRAFT_scaffold00001.1 Uncharacterized protein conserved in bacteria (DUF2188) [39807:39990] -1
F807DRAFT_00050 / MLBD4_01025		1.7269	2	3.328	2	2.79216	1	F807DRAFT_scaffold00001.1 hypothetical protein [52148:52304] 1
F807DRAFT_00063 / MLBD4_00960		1		2.25	2	-2.27432	1	F807DRAFT_scaffold00001.1 Bacterial nucleoid DNA-binding protein [65039:65321] -1
F807DRAFT_00169 / MLBD4_00430		1		-2.217	1	1		F807DRAFT_scaffold00001.1 hypothetical protein [165318:165486] 1
F807DRAFT_00222 / MLBD4_02580	XerC	1		1		15.3665	1	F807DRAFT_scaffold00002.2 Site-specific recombinase XerC [54152:55184] -1
F807DRAFT_00224 / MLBD4_02590		-1.55549	1	2.07374	1	4.67333	1	F807DRAFT_scaffold00002.2 hypothetical protein [56288:58475] -1
F807DRAFT_00232 / MLBD4_02630		1		2.67303	1	5.21505	1	F807DRAFT_scaffold00002.2 hypothetical protein [65245:66967] -1
F807DRAFT_00266 / MLBD4_02800		1		2.85979	1	3.33782	1	F807DRAFT_scaffold00002.2 hypothetical protein [109592:110036] 1
F807DRAFT_00271 / MLBD4_02820		1		1		3.36831	1	F807DRAFT_scaffold00003.3 hypothetical protein [4349:4616] -1
F807DRAFT_00282 / MLBD4_02875		1		1		-4.03194	1	F807DRAFT_scaffold00003.3 Protein of unknown function DUF262 [17288:20228] -1
F807DRAFT_00283 / MLBD4_02880		1		1		-4.56457	1	F807DRAFT_scaffold00003.3 hypothetical protein [20220:20904] -1
F807DRAFT_00295 / MLBD4_02940		1		1		-2.1386	1	F807DRAFT_scaffold00003.3 ATPase, P-type (transporting), HAD superfamily, subfamily IC [34574:37475] 1
F807DRAFT_00299 / MLBD4_02960		1		2.87086	3	2.57694	3	F807DRAFT_scaffold00003.3 Endonuclease I [40304:41351] -1
F807DRAFT_00312 / MLBD4_02165		1		1.8	2	4.01428	1	F807DRAFT_scaffold00004.4 hypothetical protein [476:1196] 1
F807DRAFT_00391 / MLBD4_00265		1.48865	1	2.00005	1	3.19548	1	F807DRAFT_scaffold00005.5 ATP-dependent Lon protease, bacterial type [49938:50940] 1
F807DRAFT_00438 / MLBD4_01445		1		1		-3.30742	1	F807DRAFT_scaffold00007.7 Predicted amino acid racemase [843:1914] 1
F807DRAFT_00449 / MLBD4_01390		1		2.93125	1	1.77484	1	F807DRAFT_scaffold00007.7 hypothetical protein [13282:13627] 1
F807DRAFT_00469 / MLBD4_01290		1		2.358	2	-2.14568	2	F807DRAFT_scaffold00007.7 hypothetical protein [33471:33618] 1
F807DRAFT_00497 / MLBD4_00060		1.7895	1	1.96353	2	4.2835	1	F807DRAFT_scaffold00008.8 Nuclease-related domain [26601:27294] 1
F807DRAFT_00503 / MLBD4_00085		1		2.52401	1	6.21171	1	F807DRAFT_scaffold00008.8 hypothetical protein [32646:32946] -1
F807DRAFT_00530 / MLBD4_00395		-1.6973	2	-4.54348	1	2.14148	1	F807DRAFT_scaffold00009.9 hypothetical protein [28794:29019] 1
F807DRAFT_00532 / MLBD4_00405		1		2.345	2	1		F807DRAFT_scaffold00009.9 Putative mycoplasma lipoprotein, C-terminal region/Mycoplasma MG185/MG260 protein [30589:31909] -1
F807DRAFT_00566 / MLBD4_01540		1		1		2.66866	2	F807DRAFT_scaffold00011.11 hypothetical protein [15595:16954] -1
F807DRAFT_00584 / MLBD4_01840		1		2.90982	1	7.75769	1	F807DRAFT_scaffold00012.12 Site-specific DNA methylase [15054:16299] -1
F807DRAFT_00590 / MLBD4_01485		1		1		4.19707	1	F807DRAFT_scaffold00013.13 hypothetical protein [3508:4528] -1
F807DRAFT_00596 / MLBD4_01450		1		1.75093	1	2.18667	1	F807DRAFT_scaffold00013.13 Integrase core domain [12827:13283] -1
F807DRAFT_00617 / MLBD4_02285		1		1		-2.08625	1	F807DRAFT_scaffold00016.16 Uncharacterized protein conserved in bacteria (DUF2179) [2268:2760] -1
F807DRAFT_00619 / MLBD4_00410		1		1		-3.05957	1	F807DRAFT_scaffold00017.17 Putative mycoplasma lipoprotein, C-terminal region/Mycoplasma MG185/MG260 protein [1186:2500] -1
F807DRAFT_00624 / MLBD4_01285		1		2.78732	1	1		F807DRAFT_scaffold00019.19 hypothetical protein [1342:1474] 1
F807DRAFT_00626 / MLBD4_01910		1		1		2.96863	1	F807DRAFT_scaffold00021.21 Type I restriction-modification system methyltransferase subunit [1:328] -1
F807DRAFT_00628 / MLBD4_01275		1.40935	1	1.63984	1	-3.5915	2	F807DRAFT_scaffold00022.22 Leucine rich repeats (6 copies) [0:1242] -1
MHO_0040	dnaA	-1.91784	2	-3.8789	2	-3.86067	2	NC_013511 Chromosomal replication initiator protein YP_003302541 [2804:4196] 1
MHO_0050	dnaN	-2.03099	3	-4.54776	3	-2.49423	3	NC_013511 DNA polymerase III subunit beta YP_003302542 [4211:5309] 1
MHO_0060		-1.84636	2	-2.77331	3	-4.01678	3	NC_013511 hypothetical protein YP_003302543 [5308:5521] 1
MHO_0080	ksgA	1		2.2145	2	3.01421	1	NC_013511 Dimethyladenosine transferase YP_003302545 [5857:6631] -1
MHO_0090		1.56621	1	1		-5.54265	1	NC_013511 hypothetical protein YP_003302546 [6623:7391] -1
MHO_0120		1.68038		2.35329	2	-1.86823		NC_013511 Type III restriction enzyme YP_003302549 [10419:12873] -1
MHO_0150		3.08116	1	2.28725	1	1		NC_013511 hypothetical protein YP_003302552 [14868:16677] 1
MHO_0170 / F807DRAFT_00358		1		1		4.72635	1	F807DRAFT_scaffold00005.5 hypothetical protein [3431:3983] -1
MHO_0280		1		1		-2.49068	1	NC_013511 hypothetical protein YP_003302565 [27762:29937] 1
MHO_0310		1.71857	3	2.172	5	1		NC_013511 hypothetical protein YP_003302568 [32487:33957] 1
MHO_0320		1		2.71822	1	1.718	3	NC_013511 hypothetical protein YP_003302569 [33988:42004] -1
MHO_0330	ktrB	2.10419	3	-2.87537	1	4.18266	3	NC_013511 Potassium uptake protein KtrB YP_003302570 [42013:43561] -1
MHO_0350	pepC	-1.59761	1	-1.92451	2	-6.25187	1	NC_013511 Aminopeptidase C YP_003302572 [44517:45849] 1
MHO_0410	scpB	-1.56126	1	-2.44369	3	1		NC_013511 segregation and condensation protein B YP_003302578 [51786:52419] 1
MHO_0420	rluC	1		-2.0876	2	1		NC_013511 ribosomal large subunit pseudouridine synthase C YP_003302579 [52405:53242] 1
MHO_0460		-1.5872	3	1		2.02298		NC_013511 hypothetical protein YP_003302583 [56288:57395] 1
MHO_0470		-1.40483	1	1		-4.31245	1	NC_013511 hypothetical protein YP_003302584 [57491:58496] 1
MHO_0530	lmp1	1		2.74449	1	1		NC_013511 Lmp1 protein YP_003302590 [67780:72349] 1
MHO_0540		1.4787	2	2.16609	3	1		NC_013511 Lmp related protein YP_003302591 [72557:74423] 1
MHO_0550	tdk	1		-1.81441	2	-3.57719	1	NC_013511 thymidine kinase YP_003302592 [74755:75343] -1
MHO_0570		1.43044	1	1		-3.99271	2	NC_013511 hypothetical protein YP_003302594 [76849:77542] 1
MHO_0650	mscL	1		1		-2.1193	3	NC_013511 Large-conductance mechanosensitive channel YP_003302602 [85462:85981] -1
MHO_0660		1		1.40927	1	-8.25211	1	NC_013511 hypothetical protein YP_003302603 [86212:87166] -1
MHO_0680		2.474	3	4.203	3	1		NC_013511 hypothetical protein YP_003302605 [88082:88340] -1
MHO_0700		1.7715	2	2.2374	2	1		NC_013511 hypothetical protein YP_003302607 [90136:90625] -1
MHO_0720		-2.47733	2	1		2.26933	2	NC_013511 hypothetical protein YP_003302609 [92117:94220] 1
MHO_0730		-2.1987	3	1		2.30148	3	NC_013511 hypothetical protein YP_003302610 [94305:95271] 1
MHO_0740		-2.408	3	1		2.3525	3	NC_013511 ABC transporter ATP-binding protein YP_003302611 [95282:97223] 1
MHO_0750		-2.118	3	1		2.432	3	NC_013511 ABC transport permease protein YP_003302612 [97222:98242] 1
MHO_0760		-2.243	3	1		2.23683	3	NC_013511 ABC transporter permease protein YP_003302613 [98183:99161] 1
MHO_0770		1		1		-2.51243	1	NC_013511 hypothetical protein YP_003302614 [99452:100901] 1
MHO_0780		1		2.5275	3	-3.07458	2	NC_013511 hypothetical protein YP_003302615 [100916:103067] -1
MHO_0790		1		-2.09824	1	-2.6656	2	NC_013511 hypothetical protein YP_003302616 [103325:105488] -1
MHO_0800	rpsD	1.42152	1	1		-2.11459	1	NC_013511 30S ribosomal protein S4 YP_003302617 [105898:106498] 1
MHO_0810		1.71883	2	2.0347	1	1		NC_013511 hypothetical protein YP_003302618 [106535:107381] -1
MHO_0820		1		2.23353	2	1		NC_013511 hypothetical protein YP_003302619 [107480:108131] -1
MHO_0830		1.42132	1	-2.50217	2	-3.496	2	NC_013511 hypothetical protein YP_003302620 [108485:109145] -1
MHO_0850	uvrC	1		-3.27058	1	1		NC_013511 UvrABC system protein C (UvrC protein, Excinuclease ABC subunit C) YP_003302622 [110612:112319] 1
MHO_0860	acpD	1		1		-5.82	4	NC_013511 Acyl carrier protein phosphodiesterase YP_003302623 [113122:113716] 1
MHO_0870	rplk	1.49238	2	2.0929	3	-1.74329	2	NC_013511 50S ribosomal protein L11 YP_003302624 [113818:114262] 1
MHO_0890	eno	1		1.913	3	3.4645	3	NC_013511 Enolase (2-phosphoglycerate dehydratase, 2-phospho-D-glycerate hydro-lyase) YP_003302626 [115064:116438] -1
MHO_0920	secA	1		1.71332	1	-2.1766	2	NC_013511 Preprotein translocase secA subunit YP_003302629 [118919:121514] 1
MHO_0950	dnaX	-1.76959	1	-2.9354	2	1		NC_013511 DNA polymerase III subunit gamma and tau YP_003302632 [122627:124631] 1
MHO_0960		-1.63197	1	-2.47737	1	1		NC_013511 hypothetical protein YP_003302633 [124654:124954] 1
MHO_0970	recR	-1.6363	2	-2.09626	2	1		NC_013511 Recombination protein recR YP_003302634 [124953:125544] 1
MHO_1010	rpsT	2.00787	2	2.71866	3	1		NC_013511 30S ribosomal protein S20 YP_003302638 [127819:128083] -1
MHO_1020		1.83992	1	1.62265	1	3.02562	1	NC_013511 hypothetical protein YP_003302639 [128176:128881] 1
MHO_1050	thrS	1		3.8155	1	1		NC_013511 threonyl-tRNA synthetase (threonine-tRNAligase, thrRS) YP_003302642 [130324:132064] -1
MHO_1070		1		-3.6648	1	-4.98325	1	NC_013511 hypothetical protein YP_003302644 [133245:133620] 1
MHO_1080		-2.26047	1	-1.6608	1	1		NC_013511 ATP-binding protein YP_003302645 [133612:137830] 1
MHO_1100	def	1.55722	3	2.2993	3	-1.70726	1	NC_013511 Peptide deformylase (Polypeptide deformylase) YP_003302647 [139041:139599] -1
MHO_1110	hlyC	1.63121	1	2.343		4.62149	1	NC_013511 Hemolysin C YP_003302648 [139691:140996] 1
MHO_1130	ssb	1		2.05764	1	1		NC_013511 Single-strand binding protein(Helix-destabilizing protein) YP_003302650 [141639:142107] 1
MHO_1160		1		-2.14916	1	1		NC_013511 ATPase, AAA family YP_003302653 [143250:144465] 1
MHO_1170	pheS	-1.70495	3	-2.532	3	-5.87579	1	NC_013511 phenylalanyl-tRNA synthetase alpha subunit(pheS) YP_003302654 [144466:145408] 1
MHO_1180	pheT	-1.70327	2	-3.3596	2	4.04786	1	NC_013511 phenylalanyl-tRNA synthetase subunit beta (pheT) YP_003302655 [145419:147594] 1
MHO_1190	recA	1		1		-2.02074	3	NC_013511 RecA protein (Recombinase A) YP_003302656 [147691:148705] 1
MHO_1200		-1.36932	1	-2.2299	3	-1.75097	1	NC_013511 hypothetical protein YP_003302657 [148744:149551] 1
MHO_1210	nusB	1		-2.35395	1	-1.64207	1	NC_013511 N utilization NusB-like protein YP_003302658 [149552:150026] 1
MHO_1220	tlyA	-1.60201	3	-2.44638	2	1		NC_013511 Hemolysin A YP_003302659 [150009:150744] 1
MHO_1230	nifS	1		1		4.67114	1	NC_013511 Nitrogen fixation protein NifS(aminotransferase protein S) YP_003302660 [150743:151913] 1
MHO_1250	mucB	-1.56	3	-2.42	3	-1.80411	1	NC_013511 DNA-damage repair protein MucB YP_003302662 [152341:153598] 1
MHO_1290	rplT	1.50409	3	1.50614	2	-2.14483	3	NC_013511 50S ribosomal protein L20 YP_003302666 [155662:156022] 1
MHO_1300	trmU	-1.38917	1	-2.07463	2	1		NC_013511 tRNA(5-methylaminomethyl-2-thiouridylate)- methyltransferase YP_003302667 [156120:157233] 1
MHO_1310	alaS	-1.672	2	-2.1872	3	1		NC_013511 Alanyl-tRNA synthetase (Alanine-tRNA ligase, AlaRS) YP_003302668 [157249:159913] 1
MHO_1330		-1.35948	1	1		6.35029	1	NC_013511 hypothetical protein YP_003302670 [160327:160639] 1
MHO_1350	greA	1.45744	1	1.9957	2	1		NC_013511 transcription elongation factor GreA YP_003302672 [161347:161818] 1
MHO_1370	metG	1		-3.17	2	1		NC_013511 methionyl-tRNA synthetase YP_003302674 [162727:164293] 1
MHO_1390		1		3.75514	2	1		NC_013511 hypothetical protein YP_003302676 [166491:167289] 1
MHO_1400		1.6644	1	3.66	3	1		NC_013511 hypothetical protein YP_003302677 [167308:167707] -1
MHO_1410	rluD	1		1		-2.12666	1	NC_013511 ribosomal large subunit pseudouridine synthase D YP_003302678 [167705:168599] 1
MHO_1440		1		1		5.81212	1	NC_013511 hypothetical protein YP_003302681 [170850:171450] 1
MHO_1480		1		1		-2.30022	1	NC_013511 hypothetical protein YP_003302685 [174710:175658] 1
MHO_1490		1		1.86184	2	4.4838	2	NC_013511 hypothetical protein YP_003302686 [175669:177148] 1
MHO_1500		1		1.64232	1	-6.05313	1	NC_013511 Deoxycytidylate deaminase YP_003302687 [177201:177678] -1
MHO_1510	oppA	-1.69	4	-2.28	3	-1.69	2	NC_013511 Oligopeptide ABC transporter substrate-binding protein YP_003302688 [178626:181512] 1
MHO_1530	oppC	-1.7174	3	-2.3717	3	-1.763	2	NC_013511 Oligopeptide transport system permease protein YP_003302690 [182674:183949] 1
MHO_1560	rluB	1		1.82571	1	-3.2581	2	NC_013511 ribosomal large subunit pseudouridine synthase B YP_003302693 [187706:188429] -1
MHO_1570		1		1		4.36714	1	NC_013511 hypothetical protein YP_003302694 [188536:188875] 1
MHO_1580		1		1		4.77307	1	NC_013511 hypothetical protein YP_003302695 [188874:189777] 1
MHO_1590		1		1		2.68772	1	NC_013511 hypothetical protein YP_003302696 [190022:190625] 1
MHO_1600	prfA	1		1		2.5303	1	NC_013511 Peptide chain release factor 1 YP_003302697 [191255:192335] 1
MHO_1630	topA	1.74106	1	2.04946	2	-1.88954	2	NC_013511 DNA topoisomerase I YP_003302700 [194377:196216] 1
MHO_1640	lmp3	1		1.95828	1	3.98	2	NC_013511 Lmp3 protein YP_003302701 [196336:201109] -1
MHO_1660		1		1		2.69211	1	NC_013511 hypothetical protein YP_003302703 [202422:202752] 1
MHO_1670	cmk	1		1		-2.222	2	NC_013511 Cytidylate kinase YP_003302704 [202822:203506] 1
MHO_1700	recU	-1.96707	1	-3.81661	1	6.71512	1	NC_013511 putative recombination protein U YP_003302707 [206125:206629] -1
MHO_1710		-1.615	2	-2.76873	1	2.27583	1	NC_013511 hypothetical protein YP_003302708 [206666:208766] -1
MHO_1720		1		-2.2365	2	-2.129	2	NC_013511 hypothetical protein YP_003302709 [208752:209601] -1
MHO_1750	oppC	-1.58	3	-2.13901	1	1.6211	2	NC_013511 Oligopeptide transport system permease protein YP_003302712 [211604:212795] 1
MHO_1800	nadE	1		2.2613	3	2.50238	1	NC_013511 NH(3)-dependent NAD() synthetase YP_003302717 [216897:217662] 1
MHO_1810		1		2.71187	1	2.03906	1	NC_013511 hypothetical protein YP_003302718 [217720:218851] -1
MHO_1830	ppa	1.825	2	2.505	2	1		NC_013511 Inorganic pyrophosphatase YP_003302720 [219609:220158] -1
MHO_1850	ruvB	1		-1.97301	1	-7.3636	1	NC_013511 holliday junction DNA helicase ruvB YP_003302722 [220881:221835] 1
MHO_1860	secD	-1.4874	2	-5.95	3	-4.71	4	NC_013511 Protein-export membrane protein YP_003302723 [221894:224591] 1
MHO_1870	hisS	-1.5436	3	-3.8662	3	-3.01735	1	NC_013511 Histidyl-tRNA synthetase YP_003302724 [224605:225883] 1
MHO_1880	aspS	-1.6984	2	-3.0541	2	-2.4633	2	NC_013511 Aspartyl-tRNA synthetase (Aspartate-tRNAligase) YP_003302725 [225866:227561] 1
MHO_1890		-1.40253	1	-1.90404	1	-3.1949	2	NC_013511 hypothetical protein YP_003302726 [227652:227904] 1
MHO_1900	vacB	-1.42191	1	-2.0325	1	-2.1305	2	NC_013511 Vacb-like ribonuclease II YP_003302727 [227919:230073] 1
MHO_1910	smpB	1		2.19274	1	1		NC_013511 SsrA-binding protein YP_003302728 [230141:230573] 1
MHO_1920	folD	1		2.2693	1	4.81	2	NC_013511 methylenetetrahydrofolate dehydrogenase YP_003302729 [231337:232216] 1
MHO_1930	dgk	1		-2.5983	3	-4.3344	3	NC_013511 Deoxyguanosine kinase YP_003302730 [232314:232974] 1
MHO_1940	hpt	1		-2.142	2	-6.9518	2	NC_013511 Hypoxanthine-guanine phosphoribosyltransferase(HGPRT) YP_003302731 [232961:233528] 1
MHO_1950		1		1		-3.31392	1	NC_013511 hypothetical protein YP_003302732 [233538:234321] 1
MHO_1960		1		1		7.1429	1	NC_013511 hypothetical protein YP_003302733 [234469:234838] 1
MHO_1970	cbiO1	1		-2.1082	3	-3.64769	2	NC_013511 Cobalt import ATP-binding protein cbiO 1 YP_003302734 [235038:235836] 1
MHO_1980	cbiO2	-1.61515	1	-2.57798	2	-2.62021	1	NC_013511 Cobalt import ATP-binding protein cbiO 2 YP_003302735 [235826:236864] 1
MHO_1990	cbiQ	-2.08469	3	-2.89107	3	-2.1511	3	NC_013511 Cobalt ABC transporter permease protein YP_003302736 [236856:237804] 1
MHO_2020		1		1		-3.1114	1	NC_013511 hypothetical protein YP_003302739 [241080:241593] -1
MHO_2040		1.5918	1	-3.57/3.67	1+1	-3.05/4.92	1+1	NC_013511 hypothetical protein YP_003302741 [242528:243491] 1
MHO_2070	pgsA	1		-2.12804	1	-2.84/3.12	1+1	NC_013511 CDP-diacylglycerol-glycerol-3-phosphate3- phosphatidyltransferase YP_003302744 [245593:246364] 1
MHO_2080		1		3.25	4	3.93	3	NC_013511 hypothetical protein YP_003302745 [246519:248253] 1
MHO_2100		1		13.8036	2	4.19519	2	NC_013511 hypothetical protein YP_003302747 [253523:254528] -1
MHO_2110	rpmG	1		1		-2.17816	1	NC_013511 50S ribosomal protein L33 YP_003302748 [254887:255040] 1
MHO_2120	pepQ	1		-1.6895	2	-2.36469	3	NC_013511 XAA-Pro dipeptidase YP_003302749 [255086:256133] 1
MHO_2140	nfo	1		1		-2.72/2.70	1+1	NC_013511 Endonuclease IV YP_003302751 [256997:257849] -1
MHO_2170	glyQS	1		1		-4.29719	1	NC_013511 glycyl-tRNA synthetase YP_003302754 [261503:262880] -1
MHO_2220	rpsO	1.68212	2	3.02997	2	1		NC_013511 30S ribosomal protein S15 YP_003302759 [268252:268519] -1
MHO_2250		1		-2.19475	1	1		NC_013511 hypothetical protein YP_003302762 [269715:270378] -1
MHO_2260		1.70366	2	2.60818	3	-2.82342	2	NC_013511 hypothetical protein YP_003302763 [270515:275675] -1
MHO_2270	ftsZ	1		-1.42915	1	2.36873	3	NC_013511 Cell division protein FtsZ YP_003302764 [275944:277090] -1
MHO_2280		1		1		3.6771	2	NC_013511 hypothetical protein YP_003302765 [277097:278165] -1
MHO_2290	mraW	1.56762	1	-2.04274	1	2.29428	1	NC_013511 S-adenosyl-methyltransferase mraW YP_003302766 [278169:279072] -1
MHO_2330		1		2.25309	1	3.23867	1	NC_013511 hypothetical protein YP_003302770 [283987:284524] -1
MHO_2350	truB	1		-2.51/2.86	1+1	-4.5965	3	NC_013511 tRNA pseudouridine synthase B YP_003302772 [287085:287949] 1
MHO_2360		1		2.05925	4	1		NC_013511 hypothetical protein YP_003302773 [287957:288761] 1
MHO_2380	ribF	1.7156	1	1.75358	1	-2.23907	1	NC_013511 riboflavin biosynthesis protein YP_003302775 [289555:290428] 1
MHO_2390		1.46278	1	2.3943	3	2.14674	2	NC_013511 hypothetical protein YP_003302776 [290491:295210] -1
MHO_2400	tpiA	1		1		4.11841	1	NC_013511 Triosephosphate isomerase YP_003302777 [295449:296181] -1
MHO_2410		1		1		-3.09546	1	NC_013511 hypothetical protein YP_003302778 [296195:296720] -1
MHO_2420		1		1		-4.19122	1	NC_013511 hypothetical protein YP_003302779 [296838:297390] -1
MHO_2430		1		-1.622	3	-4.273	2	NC_013511 hypothetical protein YP_003302780 [297522:297933] -1
MHO_2450		-1.38718	1	-3.14765	3	-2.19734	2	NC_013511 hypothetical protein YP_003302782 [298897:299446] -1
MHO_2460		1		-3.01389	3	-2.2215	3	NC_013511 hypothetical protein YP_003302783 [299445:299949] -1
MHO_2470		1		-3.4681	3	-2.7209	3	NC_013511 hypothetical protein YP_003302784 [299958:301239] -1
MHO_2480		1		-3.2021	3	-2.3977	3	NC_013511 hypothetical protein YP_003302785 [301275:302388] -1
MHO_2490		1		-3.4399	3	-2.7021	2	NC_013511 hypothetical protein YP_003302786 [302398:303343] -1
MHO_2550		1		1		2.93312	1	NC_013511 hypothetical protein YP_003302792 [308493:308982] 1
MHO_2630	tyrS	1		-1.62351	1	-3.28747	1	NC_013511 Tyrosyl-tRNA synthetase YP_003302800 [314478:315714] -1
MHO_2640		1		1		-2.19848	1	NC_013511 hypothetical protein YP_003302801 [315837:316719] 1
MHO_2650	rpmA	1.59211	1	2.02331		1		NC_013511 50S ribosomal protein L27 YP_003302802 [316759:317023] -1
MHO_2660	rplU	1.7131	2	3.2496	3	1.90856	2	NC_013511 50S ribosomal protein L21 YP_003302803 [317025:317328] -1
MHO_2670	rpoC	1		2.0381	2	1.9395	2	NC_013511 DNA-directed RNA polymerase beta' chain YP_003302804 [317941:322348] -1
MHO_2690	rplL	1.671	2	1		2.4243	2	NC_013511 50S ribosomal protein L7/L12 YP_003302806 [326082:326457] -1
MHO_2700	rplJ	1.94425	1	1		2.3177	2	NC_013511 50S ribosomal protein L10 YP_003302807 [326479:326977] -1
MHO_2710	rpmF	1		2.0692	2	1		NC_013511 50S ribosomal protein L32 YP_003302808 [332067:332265] -1
MHO_2750	rpsM	1		1.67032	1	2.2236	1	NC_013511 30S ribosomal protein S13 YP_003302812 [334098:334467] -1
MHO_2760	infA	1		-1.5088	2	-2.84419	3	NC_013511 translation initiation factor IF-1 YP_003302814 [334595:334811] -1
MHO_2770	map	1		1		-2.63116	2	NC_013511 methionine aminopeptidase (MAP) YP_003302815 [334810:335563] -1
MHO_3000		1.68276	1	1.8069	2	2.4162	2	NC_013511 hypothetical protein YP_003302838 [348027:348828] -1
MHO_3010		1		1		2.125	2	NC_013511 phosphoketolase YP_003302839 [349026:351417] 1
MHO_3020	rpmE	1.52557	1	2.175	3	1.8689	2	NC_013511 50S ribosomal protein L31 YP_003302840 [351493:351709] 1
MHO_3080		1.87691	1	2.04323	1	1		NC_013511 hypothetical protein YP_003302846 [359978:361232] 1
MHO_3120	atpD	1		2.37957	3	1		NC_013511 ATP synthase subunit beta YP_003302850 [369231:370590] -1
MHO_3130	atpA	1		1.40967	1	3.77556	1	NC_013511 ATP synthase subunit alpha YP_003302851 [370589:372128] -1
MHO_3180		1		-2.38521	3	1		NC_013511 hypothetical protein YP_003302856 [376035:377517] -1
MHO_3190		1		2.83301	1	1		NC_013511 hypothetical protein YP_003302857 [377532:379845] -1
MHO_3200		1		-2.73565	2	-1.54673	1	NC_013511 hypothetical protein YP_003302858 [379874:382301] -1
MHO_3210		1.56697	1	2.4467	3	1		NC_013511 ABC transporter ATP-binding protein YP_003302859 [382613:384227] 1
MHO_3260		1.68099	1	3.27564	2	10.3724	1	NC_013511 hypothetical protein YP_003302864 [388560:389115] -1
MHO_3270		1		2.4277	2	3.2078	2	NC_013511 hypothetical protein YP_003302865 [389267:389984] -1
MHO_3280		1		2.24633	1	5.33105	1	NC_013511 hypothetical protein YP_003302866 [390049:390748] -1
MHO_3290		1		2.2924	1	1.744	1	NC_013511 hypothetical protein YP_003302867 [390747:390987] -1
MHO_3300	rnhB	1		3.4279	2	-4.11028	1	NC_013511 ribonuclease HII YP_003302868 [391394:392093] -1
MHO_3320 / F807DRAFT_00351		-2.10349	3	1		1		F807DRAFT_scaffold00004.4 uracil phosphoribosyltransferase (EC 2.4.2.9) [52389:53019] 1
MHO_3330	deoC	-2.004	5	-1.69429	2	1		NC_013511 Deoxyribose-phosphate aldolase YP_003302871 [393893:394556] -1
MHO_3380		1		1		-2.21296	2	NC_013511 hypothetical protein YP_003302876 [398461:400204] -1
MHO_3390		2.06581	1	2.73385	1	1		NC_013511 hypothetical protein YP_003302877 [400322:400814] 1
MHO_3400	trxB	1		1.89226	2	-10.4825	1	NC_013511 thioredoxin reductase YP_003302878 [400879:401815] -1
MHO_3430		-1.86571	3	-3.1738	2	1		NC_013511 hypothetical protein YP_003302881 [405686:406862] -1
MHO_3440		-1.70083	1	-3.10186	1	1		NC_013511 hypothetical protein YP_003302882 [406869:408321] -1
MHO_3450		1		-2.1474	3	1		NC_013511 hypothetical protein YP_003302883 [408283:409204] -1
MHO_3470	vaa	1.9926	2	3.4111	2	1.65193	1	NC_013511 Vaa surface lipoprotein adhesin YP_003302885 [410350:411766] 1
MHO_3490	p60/hitB	-1.49451	1	-2.06612	2	1		M.hominis gene for membrane lipoprotein protein P60 (ORF2)
MHO_3500	p80/hitA	1		-2.4852	3	1		NC_013511 Membrane protein P80 YP_003302888 [414898:417040] -1
MHO_3510		1.6231	2	1		2.40306	1	NC_013511 hypothetical protein YP_003302889 [417140:417887] 1
MHO_3520		1		2.93775	3	3.7496	2	NC_013511 ABC transporter ATP-binding protein YP_003302890 [418017:418989] -1
MHO_3530		1		1.70408	1	2.52711	1	NC_013511 ABC transporter permease protein YP_003302891 [418990:427366] -1
MHO_3550	prs	1		-2.2958	2	1		NC_013511 ribose-phosphate pyrophosphokinase YP_003302893 [428205:429180] -1
MHO_3580	ldh	1		1.5882	2	2.57345	3	NC_013511 L-lactate dehydrogenase YP_003302896 [433150:434119] -1
MHO_3650	asnA	1		1		-3.03955	2	NC_013511 Aspartate-ammonia ligase YP_003302903 [441718:442699] -1
MHO_3660	p120	-1.52136	1	1.53252	1	2.4102	3	NC_013511 P120 YP_003302904 [442832:446069] -1
MHO_3670	pepF	1		-2.79095	1	-3.26/2.93	2+1	NC_013511 Oligoendopeptidase F YP_003302905 [446608:448444] -1
MHO_3680	apt	1		-2.15602	1	-2.14787	2	NC_013511 Adenine phosphoribosyl transferase YP_003302906 [448443:448959] -1
MHO_3700		1.95788	2	3.30422	3	2.08526	1	NC_013511 hypothetical protein YP_003302908 [450868:451873] 1
MHO_3720	p75	2.03	2	1		3.3301	1	NC_013511 P75 protein precursor YP_003302910 [454180:456130] 1
MHO_3750		1		-1.64908	1	2.20934	1	NC_013511 hypothetical protein YP_003302913 [460592:461252] 1
MHO_3770	licA	-2.1741	2	-2.38069	1	1		NC_013511 LicA-like protein YP_003302915 [463285:464035] 1
MHO_3790		1		2.18731	1	1		NC_013511 hypothetical protein YP_003302917 [465546:466353] 1
MHO_3810		1		1.65875	1	2.05476	1	NC_013511 hypothetical protein YP_003302919 [469738:471238] 1
MHO_3820	md2	-1.43071	1	-2.14366	1	1		NC_013511 ABC transporter ATP binding protein YP_003302920 [471279:473157] -1
MHO_3830	md1	-1.64794	3	-2.55	3	-1.75073	3	NC_013511 ABC transporter ATP binding protein YP_003302921 [473149:474973] -1
MHO_3840	ackA	1		-4.4248	2	1		NC_013511 Acetate kinase YP_003302922 [475021:476218] -1
MHO_3870		1.5217	3	2.05347	3	2.77911	1	NC_013511 hypothetical protein YP_003302925 [477615:478083] 1
MHO_3880	rpiB	1		1.487	1	-5.6259	2	NC_013511 ribose-5-phosphate isomerase YP_003302926 [478084:478552] 1
MHO_3900		1		1		3.5091	1	NC_013511 hypothetical protein YP_003302928 [480052:481495] -1
MHO_3910	dnaB	1		-2.21337	2	1		NC_013511 Replicative DNA helicase YP_003302929 [481534:482932] -1
MHO_3930		1		-2.1628	2	1		NC_013511 hypothetical protein YP_003302931 [483378:485352] -1
MHO_3960		1		-2.7217	1	-2.63389	1	NC_013511 hypothetical protein YP_003302934 [486885:487440] -1
MHO_3970		1		-2.77932	1	1		NC_013511 hypothetical protein YP_003302935 [487439:487838] -1
MHO_4000		1.51693	2	1		-2.01732	1	NC_013511 hypothetical protein YP_003302938 [494688:494928] -1
MHO_4010	rpmG	1		1		8.48865	1	NC_013511 50S ribosomal protein L33 YP_003302939 [494927:495077] -1
MHO_4030	thiI	1		1.65877	2	2.93522	1	NC_013511 thiamine biosynthesis protein thiI YP_003302941 [496844:497993] 1
MHO_4050		1		1		2.04408	2	NC_013511 hypothetical protein YP_003302943 [499948:500854] -1
MHO_4060	lepA	1		-2.272	2	1		NC_013511 GTP-binding protein lepA YP_003302944 [500860:502660] -1
MHO_4090	hrcA	1		2.65272	1	-3.48026	1	NC_013511 Heat-inducible transcription repressor hrcA YP_003302947 [506099:507152] -1
MHO_4100		-1.7556	1	-2.45617	1	1		NC_013511 hypothetical protein YP_003302948 [507633:508536] -1
MHO_4110		-2.0851	2	-2.9	2	-4.72101	1	NC_013511 hypothetical protein YP_003302949 [508555:509461] -1
MHO_4120	dnaE	-1.9788	3	-2.1844	3	-1.7215	2	NC_013511 DNA polymerase III subunit alpha YP_003302950 [509773:512764] 1
MHO_4150	trxA	-1.47596	1	-2.7602	3	-2.19347	1	NC_013511 thioredoxin YP_003302953 [514484:514793] -1
MHO_4170	deoB	1		1.7282	1	2.19402	1	NC_013511 phosphopentomutase YP_003302955 [516299:517496] -1
MHO_4190	serS	1		2.38882	3	1.54677		NC_013511 seryl-tRNA synthetase YP_003302957 [519364:520630] -1
MHO_4200	recD	-1.40085	1	-1.69622	1	2.64905	1	NC_013511 Exodeoxyribonuclease V subunit alpha YP_003302958 [520797:523041] 1
MHO_4210	pth	-1.50833	1	-2.53566	2	1		NC_013511 Peptidyl-tRNA hydrolase YP_003302959 [523040:523601] 1
MHO_4220	tilS	-1.5311	1	-2.30349	1	2.98357	1	NC_013511 tRNA(Ile)-lysidine synthase YP_003302960 [523587:524523] 1
MHO_4240		1.56594	1	2.10562	1	1		NC_013511 hypothetical protein YP_003302962 [526815:527334] -1
MHO_4290		1.55444	1	1		-4.91781	2	NC_013511 hypothetical protein YP_003302967 [533389:534253] -1
MHO_4330	ung	1		1.50283	1	2.99843	1	NC_013511 Uracil-DNA glycosylase YP_003302971 [537692:538343] -1
MHO_4400		1		-2.88389	1	-4.83824	1	NC_013511 hypothetical protein YP_003302978 [544119:544971] -1
MHO_4430	era	1.5265	1	-3.03	5	1		NC_013511 GTP-binding Era-like protein YP_003302981 [547623:548508] 1
MHO_4440		-1.45636	1	-3.05952	1	6.86972	1	NC_013511 hypothetical protein YP_003302982 [548509:550174] 1
MHO_4450	potA	-1.6449	3	-2.43716	3	1		NC_013511 Spermidine/putrescine ABC transporter ATP-binding protein PotA YP_003302983 [550202:551612] 1
MHO_4460	potB	-1.70446	1	-2.11146	1	1		NC_013511 Spermidine/putrescine ABC transporter permease PotB YP_003302984 [551580:552480] 1
MHO_4470	potC	-1.4828	2	-2.48273	2	1		NC_013511 Spermidine/putrescine ABC transporter permease PotC YP_003302985 [552472:553312] 1
MHO_4520	pcrA	1		-3.89138	1	1		NC_013511 ATP-dependent helicase YP_003302990 [558325:560563] 1
MHO_4530		-2.21281	1	-2.31093	1	1		NC_013511 hypothetical protein YP_003302991 [560564:562115] 1
MHO_4550		1		1		-2.8024	1	NC_013511 hypothetical protein YP_003302993 [564113:565025] -1
MHO_4560	trme	1		-2.98916	1	-2.44012	1	NC_013511 tRNA modification GTPase YP_003302994 [565461:566808] 1
MHO_4580		1		1		-2.61645	1	NC_013511 hypothetical protein YP_003302996 [568174:569845] -1
MHO_4610	frr	1		-2.332	3	1		NC_013511 ribosome recycling factor YP_003302999 [572051:572603] 1
MHO_4630	polC	1		1		-2.02	3	NC_013511 DNA polymerase III polC-type YP_003303001 [573716:578030] 1
MHO_4640		1		1		-3.39/3.00	1+1	NC_013511 hypothetical protein YP_003303002 [578633:579170] 1
MHO_4650	glyA	1		-2.02819	3	-2.06773	3	NC_013511 serine hydroxymethyltransferase YP_003303003 [579210:580467] 1
MHO_4660		1		-2.48068	1	-4.09168	1	NC_013511 hypothetical protein YP_003303004 [580477:580774] 1
MHO_4680	plsX	-1.4468	1	1.4079	1	2.77828	1	NC_013511 Fatty acid/phospholipid synthesis protein YP_003303006 [582411:583419] 1
MHO_4710	vapD	2.46603	1	3.12122	2	2.16051	1	NC_013511 Virulence-associated protein D YP_003303009 [587320:587626] 1
MHO_4740		1		3.82645	1	7.05753	1	NC_013511 hypothetical protein YP_003303012 [591692:593120] 1
MHO_4770		1		2.31053	1	3.08884	1	NC_013511 hypothetical protein YP_003303015 [596306:597089] 1
MHO_4840		1		1		3.1328	2	NC_013511 hypothetical protein YP_003303022 [602565:604770] -1
MHO_4850		1		1.73273	1	2.78447	1	NC_013511 DNA methylase YP_003303023 [604839:605394] 1
MHO_4870		1.49398	1	2.33677	1	1		NC_013511 Protein phosphatase YP_003303025 [606072:606828] 1
MHO_4890	engC	1.52569	1	-1.63279	2	2.61271	1	NC_013511 putative GTPase engC YP_003303027 [607837:608689] 1
MHO_4920		1.53521	1	2.40131	1	1		NC_013511 Lmp related protein YP_003303030 [610944:611859] 1
MHO_4930		1		3.49306	1	1		NC_013511 hypothetical protein YP_003303031 [611904:612807] 1
MHO_4940	dnaK	1.76039	4	2.015	2	-1.8556	4	NC_013511 Chaperone protein DnaK (HSP70) YP_003303032 [613079:614867] 1
MHO_4950		2.05462	2	-2.10075	2	2.1011	3	NC_013511 hypothetical protein YP_003303033 [615072:616920] 1
MHO_4980 / F807DRAFT_00288		1		-1.63484	1	2.44839	1	F807DRAFT_scaffold00003.3 hypothetical protein [27145:28039] 1
MHO_4990		1		1		2.26509	2	NC_013511 hypothetical protein YP_003303037 [619745:620681] 1
MHO_5020		1.562	2	1		-2.05977	2	NC_013511 hypothetical protein YP_003303040 [622871:623699] -1
MHO_5040		-1.74582	2	1		2.1206	3	NC_013511 hypothetical protein YP_003303042 [624446:626183] 1
MHO_5070		1.66185	1	3.10257	1	3.77105	1	NC_013511 hypothetical protein YP_003303045 [629278:629644] -1
MHO_5090		1		-1.97493	1	-3.37566	1	NC_013511 Xaa-His dipeptidase YP_003303047 [630649:631966] -1
MHO_5120	parC	-2.222	3	-2.4844	3	1		NC_013511 Topoisomerase IV subunit A YP_003303049 [633433:636235] -1
MHO_5130	parE	1		1.71518	1	4.49785	1	NC_013511 Topoisomerase IV subunit B YP_003303050 [636240:638160] -1
MHO_5160		-1.60304	1	1		2.1606	2	NC_013511 hypothetical protein YP_003303053 [640345:640834] 1
MHO_5170		2.12713	1	1		1		NC_013511 hypothetical protein YP_003303054 [641080:641845] 1
MHO_5210 / F807DRAFT_00310		1		-2.30611	1	3.6025	1	F807DRAFT_scaffold00003.3 type I restriction system adenine methylase (hsdM) [55172:55796] 1
MHO_5250	nusA	1		-1.86183	1	-3.1295	1	NC_013511 transcription elongation protein NusA YP_003303062 [654054:655695] 1
MHO_5280	rbfA	1		1		-2.01658	1	NC_013511 ribosome-binding factor A YP_003303065 [657746:658088] 1
MHO_5290	gidA	1		1.84951	2	-2.19483	1	NC_013511 glucose inhibited division protein A YP_003303066 [658108:659929] 1
MHO_5300		1		1		-2.09331	1	NC_013511 hypothetical protein YP_003303067 [659931:660363] 1
MHO_5350		2.33568	1	2.96826	2	1.77989	1	NC_013511 hypothetical protein YP_003303072 [664568:664994] 1
MHO_5360		1		1		-2.74702	1	NC_013511 hypothetical protein YP_003303073 [665008:665365] -1
MHO_5380	rpmJ	1		1		-2.25189	1	NC_013511 50S ribosomal protein L36 YP_003302813 [334470:334584] -1

## Sheet: lipoproteins
PrimaryAccession	GeneSymbol	FoldChange 4vs1_total	number of regulated oligo-probes	FoldChange 48vs1_total	number of regulated oligo-probes	FoldChange 336vs1_total	number of regulated oligo-probes	Description
MHO_0280		1		1		-2.49068	1	NC_013511 hypothetical protein YP_003302565 [27762:29937] 1
MHO_0320		1		2.71822	1	1.718	3	NC_013511 hypothetical protein YP_003302569 [33988:42004] -1
MHO_0530	lmp1	1		2.74449	1	1		NC_013511 Lmp1 protein YP_003302590 [67780:72349] 1
MHO_0540		1.4787	2	2.16609	3	1		NC_013511 Lmp related protein YP_003302591 [72557:74423] 1
MHO_0720		-2.47733	2	1		2.26933	2	NC_013511 hypothetical protein YP_003302609 [92117:94220] 1
MHO_0730		-2.1987	3	1		2.30148	3	NC_013511 hypothetical protein YP_003302610 [94305:95271] 1
MHO_0780		1		2.5275	3	-3.07458	2	NC_013511 hypothetical protein YP_003302615 [100916:103067] -1
MHO_0790		1		-2.09824	1	-2.6656	2	NC_013511 hypothetical protein YP_003302616 [103325:105488] -1
MHO_1440		1		1		5.81212	1	NC_013511 hypothetical protein YP_003302681 [170850:171450] 1
MHO_1510	oppA	-1.69	4	-2.28	3	-1.69	2	NC_013511 Oligopeptide ABC transporter substrate-binding protein YP_003302688 [178626:181512] 1
MHO_1590		1		1		2.68772	1	NC_013511 hypothetical protein YP_003302696 [190022:190625] 1
MHO_1640	lmp3	1		1.95828	1	3.98	2	NC_013511 Lmp3 protein YP_003302701 [196336:201109] -1
MHO_2080		1		3.25	4	3.93	3	NC_013511 hypothetical protein YP_003302745 [246519:248253] 1
MHO_2100		1		13.8036	2	4.19519	2	NC_013511 hypothetical protein YP_003302747 [253523:254528] -1
MHO_2430		1		-1.622	3	-4.273	2	NC_013511 hypothetical protein YP_003302780 [297522:297933] -1
MHO_2450		-1.38718	1	-3.14765	3	-2.19734	2	NC_013511 hypothetical protein YP_003302782 [298897:299446] -1
MHO_2460		1		-3.01389	3	-2.2215	3	NC_013511 hypothetical protein YP_003302783 [299445:299949] -1
MHO_2480		1		-3.2021	3	-2.3977	3	NC_013511 hypothetical protein YP_003302785 [301275:302388] -1
MHO_3000		1.68276	1	1.8069	2	2.4162	2	NC_013511 hypothetical protein YP_003302838 [348027:348828] -1
MHO_3200		1		-2.73565	2	-1.54673	1	NC_013511 hypothetical protein YP_003302858 [379874:382301] -1
MHO_3270		1		2.4277	2	3.2078	2	NC_013511 hypothetical protein YP_003302865 [389267:389984] -1
MHO_3280		1		2.24633	1	5.33105	1	NC_013511 hypothetical protein YP_003302866 [390049:390748] -1
MHO_3470	vaa	1.9926	2	3.4111	2	1.65193	1	NC_013511 Vaa surface lipoprotein adhesin YP_003302885 [410350:411766] 1
MHO_3490 FBG_P60	p60	-1.49451	1	-2.06612	2	1		M.hominis gene for membrane lipoprotein protein P60 (ORF2)
MHO_3660	p120	-1.52136	1	1.53252	1	2.4102	3	NC_013511 P120 YP_003302904 [442832:446069] -1
MHO_3720	p75	2.03	2	1		3.3301	1	NC_013511 P75 protein precursor YP_003302910 [454180:456130] 1
MHO_4400		1		-2.88389	1	-4.83824	1	NC_013511 hypothetical protein YP_003302978 [544119:544971] -1
MHO_4980 / F807DRAFT_00288		1		-1.63484	1	2.44839	1	F807DRAFT_scaffold00003.3 hypothetical protein [27145:28039] 1
MHO_4990		1		1		2.26509	2	NC_013511 hypothetical protein YP_003303037 [619745:620681] 1

## Sheet: regulated hypothetical genes
PrimaryAccession	Mycoplasma species with Homologous Genesa	Nucleotide Identities to M. hominis Geneb-d	Description
MHO_0060	M. arginini	72%b	hypothetical protein YP_003302543 [5308:5521] 1
MHO_0090	M. arginini; M. canadense; M. arthritidis	72 - 69%	hypothetical protein YP_003302546 [6623:7391] -1
MHO_0150	M. mycoides; M. fermentans	70%/ 66%	hypothetical protein YP_003302552 [14868:16677] 1
MHO_0170 / F807DRAFT_00358	-	-	F807DRAFT_scaffold00005.5 hypothetical protein [3431:3983] -1
MHO_0280	-	-	hypothetical protein YP_003302565 [27762:29937] 1
MHO_0310	M. bovigenitalium; M. bovoculi	0.68	hypothetical protein YP_003302568 [32487:33957] 1
MHO_0320	M.arginini	0.65	hypothetical protein YP_003302569 [33988:42004] -1
MHO_0460	M. arthritidis	0.68	hypothetical protein YP_003302583 [56288:57395] 1
MHO_0470	M. candansense, M. arginini; Marthriditis; +++	76-71%	hypothetical protein YP_003302584 [57491:58496] 1
MHO_0570	-	-	hypothetical protein YP_003302594 [76849:77542] 1
MHO_0660	M. candansense	(71%)c	hypothetical protein YP_003302603 [86212:87166] -1
MHO_0680	M. genitalium	(76%)	hypothetical protein YP_003302605 [88082:88340] -1
MHO_0700	M. canadense; M. arthritidis; M. bovigenitalium	69-(75)%	hypothetical protein YP_003302607 [90136:90625] -1
MHO_0720	M. canadense; M. arginini	66-(66)%	hypothetical protein YP_003302609 [92117:94220] 1
MHO_0730	M. arthritidis	0.67	hypothetical protein YP_003302610 [94305:95271] 1
MHO_0770	-	-	hypothetical protein YP_003302614 [99452:100901] 1
MHO_0780	-	-	hypothetical protein YP_003302615 [100916:103067] -1
MHO_0790	M. arginini	(71%)	hypothetical protein YP_003302616 [103325:105488] -1
MHO_0810	-	-	hypothetical protein YP_003302618 [106535:107381] -1
MHO_0820	-	-	hypothetical protein YP_003302619 [107480:108131] -1
MHO_0830	-	-	hypothetical protein YP_003302620 [108485:109145] -1
MHO_0960	M. pullorum	0.7	hypothetical protein YP_003302633 [124654:124954] 1
MHO_1020	-	-	hypothetical protein YP_003302639 [128176:128881] 1
MHO_1070	M. candanese; M. arginini	0.66	hypothetical protein YP_003302644 [133245:133620] 1
MHO_1200	M. canadense; M. arginini; +++	0.76	hypothetical protein YP_003302657 [148744:149551] 1
MHO_1330	M. arginini	(74%)	hypothetical protein YP_003302670 [160327:160639] 1
MHO_1390	M. arginini; M. arthritidis	(68%)/((72%))d	hypothetical protein YP_003302676 [166491:167289] 1
MHO_1400	M. canadense; M. arthritidis; M. canis	68%/72%/67%	hypothetical protein YP_003302677 [167308:167707] -1
MHO_1440	-	-	hypothetical protein YP_003302681 [170850:171450] 1
MHO_1480	-	-	hypothetical protein YP_003302685 [174710:175658] 1
MHO_1490	M. canadense, M. arginini	69%/66%	hypothetical protein YP_003302686 [175669:177148] 1
MHO_1570	M. canadense	(76%)	hypothetical protein YP_003302694 [188536:188875] 1
MHO_1580	-	-	hypothetical protein YP_003302695 [188874:189777] 1
MHO_1590	M. candanese; M. arginini	(77%)/(75%)	hypothetical protein YP_003302696 [190022:190625] 1
MHO_1660	-	-	hypothetical protein YP_003302703 [202422:202752] 1
MHO_1710	M. arginini; M. canadense; M. arthritidis	(66-72%)	hypothetical protein YP_003302708 [206666:208766] -1
MHO_1720	M. arginini; M. canadense	68/67%	hypothetical protein YP_003302709 [208752:209601] -1
MHO_1810	-	-	hypothetical protein YP_003302718 [217720:218851] -1
MHO_1890	M. arginini; M. canadense; M. arthritidis/+++	77/74/76%	hypothetical protein YP_003302726 [227652:227904] 1
MHO_1950	M. arginini	(66%)	hypothetical protein YP_003302732 [233538:234321] 1
MHO_1960	-	-	hypothetical protein YP_003302733 [234469:234838] 1
MHO_2020	-	-	hypothetical protein YP_003302739 [241080:241593] -1
MHO_2040	M. candanese	((81%))	hypothetical protein YP_003302741 [242528:243491] 1
MHO_2080	M. arginini; M. bovis	(72%)/(66%)	hypothetical protein YP_003302745 [246519:248253] 1
MHO_2100	M. arthritidis	(66%)	hypothetical protein YP_003302747 [253523:254528] -1
MHO_2250	M. arginini; M. canadense; M. arthritidis/+++	69-65%	hypothetical protein YP_003302762 [269715:270378] -1
MHO_2260	-	-	hypothetical protein YP_003302763 [270515:275675] -1
MHO_2280	-	-	hypothetical protein YP_003302765 [277097:278165] -1
MHO_2330	-	-	hypothetical protein YP_003302770 [283987:284524] -1
MHO_2360	M. canadense; M. arginini; M. arthritidis	77-74%	hypothetical protein YP_003302773 [287957:288761] 1
MHO_2390	M. mycoides	((82%))	hypothetical protein YP_003302776 [290491:295210] -1
MHO_2410	-	-	hypothetical protein YP_003302778 [296195:296720] -1
MHO_2420	-	-	hypothetical protein YP_003302779 [296838:297390] -1
MHO_2430	-	-	hypothetical protein YP_003302780 [297522:297933] -1
MHO_2450	-	-	hypothetical protein YP_003302782 [298897:299446] -1
MHO_2460	-	-	hypothetical protein YP_003302783 [299445:299949] -1
MHO_2470	-	-	hypothetical protein YP_003302784 [299958:301239] -1
MHO_2480	M. arginini; M. arthritidis	(72%)/(77%)	hypothetical protein YP_003302785 [301275:302388] -1
MHO_2490	M. arginini; M. canadense; M. arthritidis/+++	68-67%	hypothetical protein YP_003302786 [302398:303343] -1
MHO_2550	-	-	hypothetical protein YP_003302792 [308493:308982] 1
MHO_2640	M. canadense; M. arthritidis	67%/67%	hypothetical protein YP_003302801 [315837:316719] 1
MHO_3000	-	-	hypothetical protein YP_003302838 [348027:348828] -1
MHO_3080	-	-	hypothetical protein YP_003302846 [359978:361232] 1
MHO_3180	U. urealyticum SV10, U. parvum SV3	0.65	hypothetical protein YP_003302856 [376035:377517] -1
MHO_3190	U. urealyticum; U.parvum; +++	(66-72%)	hypothetical protein YP_003302857 [377532:379845] -1
MHO_3200	U. urealyticum; U.parvum; +++	(66-72%)	hypothetical protein YP_003302858 [379874:382301] -1
MHO_3260	M. fermentans; M. bovis; M. gallinaceum; +++	(67-70%)	hypothetical protein YP_003302864 [388560:389115] -1
MHO_3270	-	-	hypothetical protein YP_003302865 [389267:389984] -1
MHO_3280	-	-	hypothetical protein YP_003302866 [390049:390748] -1
MHO_3290	-	-	hypothetical protein YP_003302867 [390747:390987] -1
MHO_3380	M. arginini; M. canadense; M. arthritidis	80-70%	hypothetical protein YP_003302876 [398461:400204] -1
MHO_3390	-	-	hypothetical protein YP_003302877 [400322:400814] 1
MHO_3430	-	-	hypothetical protein YP_003302881 [405686:406862] -1
MHO_3440	-	-	hypothetical protein YP_003302882 [406869:408321] -1
MHO_3450	M. arginini; M. canadense	67/67%	hypothetical protein YP_003302883 [408283:409204] -1
MHO_3510	M. arginini	(67%)	hypothetical protein YP_003302889 [417140:417887] 1
MHO_3700	M. arthritidis	((70%))	hypothetical protein YP_003302908 [450868:451873] 1
MHO_3750	M. arginini; M. arthritidis	69%/(69)%	hypothetical protein YP_003302913 [460592:461252] 1
MHO_3790	-	-	hypothetical protein YP_003302917 [465546:466353] 1
MHO_3810	M. arginini; M. canadense; M. arthritidis; +++	74-71%	hypothetical protein YP_003302919 [469738:471238] 1
MHO_3870	M. canadense; M. arthritidis; +++	79-76%	hypothetical protein YP_003302925 [477615:478083] 1
MHO_3900	M. arginini; M. canadense; M. arthritidis; +++	77-76%	hypothetical protein YP_003302928 [480052:481495] -1
MHO_3930	M. canadense; M. arthritidis; +++	73-72%	hypothetical protein YP_003302931 [483378:485352] -1
MHO_3960	-	-	hypothetical protein YP_003302934 [486885:487440] -1
MHO_3970	M. canadense; M. arginini; M. arthritidis; +++	76-71%	hypothetical protein YP_003302935 [487439:487838] -1
MHO_4000	M. canadense; M. arginini	77%/75%	hypothetical protein YP_003302938 [494688:494928] -1
MHO_4050	M. arginini; M. arthritidis; M. canadense	(71-68%)	hypothetical protein YP_003302943 [499948:500854] -1
MHO_4100	M. arthritidis	(68%)	hypothetical protein YP_003302948 [507633:508536] -1
MHO_4110	M. canadense; M. arginini	67%/(73%)	hypothetical protein YP_003302949 [508555:509461] -1
MHO_4240	M. arginini; M. canadense; M. arthritidis; +++	79-73%	hypothetical protein YP_003302962 [526815:527334] -1
MHO_4290	M. canadense; M. arginini; M. arthritidis	67%/65%/(71)%	hypothetical protein YP_003302967 [533389:534253] -1
MHO_4400	-	-	hypothetical protein YP_003302978 [544119:544971] -1
MHO_4440	M. arginini; M. canadense	68%/65%	hypothetical protein YP_003302982 [548509:550174] 1
MHO_4530	-	-	hypothetical protein YP_003302991 [560564:562115] 1
MHO_4550	M. arginini; M. arthritidis; M. canadense	70-68%	hypothetical protein YP_003302993 [564113:565025] -1
MHO_4580	M. arginini	(64%)	hypothetical protein YP_003302996 [568174:569845] -1
MHO_4640	M. arthritidis; M. arginini; M. canadense	67-68%	hypothetical protein YP_003303002 [578633:579170] 1
MHO_4660	M. canadense; M. arginini	0.69	hypothetical protein YP_003303004 [580477:580774] 1
MHO_4740	only M. hominis PG21		hypothetical protein YP_003303012 [591692:593120] 1
MHO_4770	only M. hominis PG21		hypothetical protein YP_003303015 [596306:597089] 1
MHO_4840	M. arthritidis; M. arginini; M. canadense	((70-68%))	hypothetical protein YP_003303022 [602565:604770] -1
MHO_4930	-	-	hypothetical protein YP_003303031 [611904:612807] 1
MHO_4950	M. canadense; M. gallinaceum; (+++)	65%/66%	hypothetical protein YP_003303033 [615072:616920] 1
MHO_4980 / F807DRAFT_00288	-	-	F807DRAFT_scaffold00003.3 hypothetical protein [27145:28039] 1
MHO_4990	-	-	hypothetical protein YP_003303037 [619745:620681] 1
MHO_5020	M. canadense; (+++)	0.69	hypothetical protein YP_003303040 [622871:623699] -1
MHO_5040	M. canadense; M. arginini; M. arthritidis; (+++)	72-70%	hypothetical protein YP_003303042 [624446:626183] 1
MHO_5070	-	-	hypothetical protein YP_003303045 [629278:629644] -1
MHO_5160	M. fermentans; M. cynos	65%/(79)%	hypothetical protein YP_003303053 [640345:640834] 1
MHO_5170	M. arginini; M. arthritidis; M. canadense	67-64%	hypothetical protein YP_003303054 [641080:641845] 1
MHO_5300	M. arginini; M. cynos; M. arthritidis; M. canadense	<74%	hypothetical protein YP_003303067 [659931:660363] 1
MHO_5350	-	-	hypothetical protein YP_003303072 [664568:664994] 1
MHO_5360	-	-	hypothetical protein YP_003303073 [665008:665365] -1
F807DRAFT_00169 / MLBD4_00430	-	-	F807DRAFT_scaffold00001.1 hypothetical protein [165318:165486] 1
F807DRAFT_00050 / MLBD4_01025	-	-	F807DRAFT_scaffold00001.1 hypothetical protein [52148:52304] 1
F807DRAFT_00266 / MLBD4_02800	-	-	F807DRAFT_scaffold00002.2 hypothetical protein [109592:110036] 1
F807DRAFT_00224 / MLBD4_02590	M. fermentans (phage)	(67%)	F807DRAFT_scaffold00002.2 hypothetical protein [56288:58475] -1
F807DRAFT_00232 / MLBD4_02630	M. fermentans; M. arginini; M.arthritidis	68-67%	F807DRAFT_scaffold00002.2 hypothetical protein [65245:66967] -1
F807DRAFT_00283 / MLBD4_02880	M. mycoides; M. leachii; M. arginini; (+++)	68-67%	F807DRAFT_scaffold00003.3 hypothetical protein [20220:20904] -1
F807DRAFT_00271 / MLBD4_02820	nt		F807DRAFT_scaffold00003.3 hypothetical protein [4349:4616] -1
F807DRAFT_00312 / MLBD4_02165	nt		F807DRAFT_scaffold00004.4 hypothetical protein [476:1196] 1
F807DRAFT_00449 / MLBD4_01390	only M. hominis LBD4		F807DRAFT_scaffold00007.7 hypothetical protein [13282:13627] 1
F807DRAFT_00469 / MLBD4_01290	-	-	F807DRAFT_scaffold00007.7 hypothetical protein [33471:33618] 1
F807DRAFT_00503 / MLBD4_00085	M. mycoides; M.arginini; +++	<73%	F807DRAFT_scaffold00008.8 hypothetical protein [32646:32946] -1
F807DRAFT_00530 / MLBD4_00395	-	-	F807DRAFT_scaffold00009.9 hypothetical protein [28794:29019] 1
F807DRAFT_00566 / MLBD4_01540	-	-	F807DRAFT_scaffold00011.11 hypothetical protein [15595:16954] -1
F807DRAFT_00590 / MLBD4_01485	only M. hominis LBD4	-	F807DRAFT_scaffold00013.13 hypothetical protein [3508:4528] -1
F807DRAFT_00624 / MLBD4_01285	nt		F807DRAFT_scaffold00019.19 hypothetical protein [1342:1474] 1
aM. arginini (AP014657.1); M. arthritidis (AP014631.1); M. bovigenitalium (AP017902.1); M. bovoculi (CP007154.1); M. canadense (CP001047.1); M. cynos (HF559394.1); M. fermentans (AP009608.1); M. gallinaceum (CP011021.1); M. genitalium (CP006916.3); M. hyopneumoniae (AE017332.1); M. mycoides (CP012387.1); M. pullorum (CP017813.1); U. parvum SV3 (AF222894.1); U. urealyticum SV10 (CP001184.1)
b to >50% of the gene length; without brackets;
c (to 30-50% of the gene length; with brackets)
b ((to <30% of the gene length; with double brackets))
nt; not typable
+++; additional Mycoplasma spp.
