# Supplementary material for: Validation of a novel Mho microarray for a comprehensive characterisation of the Mycoplasma hominis action in HeLa cell infection
Source: PLoS One. 2017 Jul 28;12(7):e0181383. doi: 10.1371/journal.pone.0181383 (PMC5533444; doi:10.1371/journal.pone.0181383)
Supplement: S2 Table — (XLSX) [file pone.0181383.s002.xlsx]

## Sheet: different. regulated > 1.3-fold
Table S2: Number of differentially regulated, pathway-assigned M. hominis FBG genes in HeLa cell infection
Pathways	Number of differentially regulated genes
	Total	at 4 h pIa	at 48 h pIa	at 336 h pIa
carbohydrate metabolismb	20	4 (20.0%)	11 (55.0%)	11 (55.0%)
mho00010 Glycolysis/Gluconeogenesis	10	2 (20.0%)	4 (40.0%)	6 (60.0%)
mho00030 Pentose phosphate pathway	9	2 (22.2%)	5 (55.6%)	5 (55.6%)
mho00051 Fructose and mannose metabolism	3	-	1 (33.3%)	3 (100.0%)
mho00500 Starch and sucrose metabolism	3	-	1 (33.3%)	3 (100.0%)
mho00620 Pyruvate metabolism	3	-	2 (66.7%)	1 (33.3%)
mho00640 Propanoate metabolism	2	-	2 (100.0%)	1 (50.0%)
energy metabolism	16	2 (12.5%)	10 (62.5%)	6 (37.5%)
mho00190 Oxidative phosphorylation	11	2 (18.2%)	6 (54.5%)	2 (18.2%)
mho00680 Methane metabolism	5	-	4 (80.0%)	4 (80.0%)
lipid metabolism	6	1 (16.7%)	3 (50.0%)	2 (33.3%)
mho00561 Glycerolipid metabolism	3	1 (33.3%)	2 (66.7%)	1 (33.3%)
mho00564 Glycerophospholipid metabol.	6	1 (16.7%)	3 (50.0%)	2 (33.3%)
nucleotide metabolismb	28	8 (28.6%)	19 (67.9%)	14 (50.0%)
mho00230 Purine metabolism	19	6 (31.6%)	13 (68.4%)	9 (47.4%)
mho00240 Pyrimidine metabolism	20	8 (40.0%)	13 (65.0%)	11 (55.0%)
amino acid metabolism	8	2 (25.0%)	8 (100.0%)	3 (37.5%)
00220 Arginine biosynthesis	3	1 (33.3%)	3 (100.0%)	-
00260 Gly, Ser, and Thr metabolism	2	-	2 (100.0%)	2 (100.0%)
00270 Cys and Met metabolism	3	1 (33.3%)	3 (100.0%)	1 (33.3%)
metabolism of other amino acids	7	-	3 (42.9%)	5 (71.4%)
mho00450 Selenocompound metabolism	3	-	2 (66.7%)	2 (66.7%)
mho00460 Cyanoamino acid metabolism	2	-	1 (50.0%)	2 (100.0%)
mho00480 Glutathione metabolism	2	-	-	1 (50.0%)
metabolism of cofactors and vitamins	8	3 (37.5%)	6 (75.0%)	4 (50.0%)
mho00670 One carbon pool by folate	3	-	2 (66.7%)	2 (66.7%)
mho00740 Riboflavin metabolism	1	1 (100.0%)	1 (100.0%)	1 (100.0%)
mho00760 Nicotinate/nicotinamide metab.	4	2 (50.0%)	3 (75.0%)	1 (25.0%)
Transcripts regulated in Metabolismb	87	21 (24.1%)	50 (57.5%)	35 (40.2%)
Transcription	3	-	2 (66.7%)	2 (66.7%)
03020 RNA polymerase	3	-	2 (66.7%)	2 (66.7%)
Translationb	75	20 (26.7%)	39 (52.0%)	25 (33.3%)
03010 Ribosome	52	12 (23.1%)	24 (46.1%)	18 (34.6%)
00970 Aminoacyl-tRNA biosynthesis	24	8 (33.3%)	15 (62.5%)	7 (29.2%)
Folding, Sorting and Degradation	14	7 (50.0%)	9 (64.3%)	11 (78.6%)
03060 Protein export	9	4 (44.4%)	5 (55.5%)	7 (77.8%)
03018 RNA degradation	5	2 (40.0%)	4 (80.0%)	4 (80.0%)
04122 Sulfur relay system	2	1 (50.0%)	2 (100.0%)	1 (50.0%)
Replication and Repairb	22	10 (45.5%)	17 (77.3%)	10 (45.5%)
03030 DNA replication	12	7 (58.3%)	9 (75.0%)	5 (41.7%)
03410 Base excision repair	5	2 (40.0%)	3 (60.0%)	2 (40.0%)
03420 Nucleotide excision repair	6	3 (50.0%)	4 (66.7%)	-
03430 Mismatch repair	9	6 (66.6%)	7 (77.8%)	4 (44.4%)
03440 Homologous recombination	14	8 (57.1%)	9 (64.2%)	7 (50.0%)
Transcripts regulated in Genetic Information Processingb	118	37 (31.4%)	69 (58.5%)	49 (41.5%)
Membrane Transport	24	13 (54.4%)	17 (70.1%)	15 (62.5%)
02010 ABC transporters	16	10 (62.5%)	12 (75.0%)	8 (50.0%)
03070 Bacterial secretion system	8	3 (37.5%)	5 (62.5%)	7 (87.5%)
Transcripts regulated in Environmental Information Processing	24	13 (54.4%)	17 (70.1%)	15 (62.5%)
Cellular community	15	5 (33.3%)	6 (40.0%)	7 (46.7%)
02024 Quorum sensing	15	5 (33.3%)	6 (40.0%)	7 (46.7%)
Cellular processes	15	5 (33.3%)	6 (40.0%)	7 (46.7%)
anumber (and percentage) of all pathway genes that are differentially up- or downregulated for more than 1.3-fold
beach gene counted once, although present in different pathways

## Sheet: different. regulated > 2-fold
Table S2: Number of differentially regulated, pathway-assigned M. hominis FBG genes in HeLa cell infection
Pathways	Number of differentially regulated genes
	Total	at 4 h pIa	at 48 h pIa	at 336 h pIa
carbohydrate metabolismb	20	1 (5.0%)	2 (10.0%)	7 (35.0%)
mho00010 Glycolysis/Gluconeogenesis	10	-	-	4 (40.0%)
mho00030 Pentose phosphate pathway	9	1 (11.1%)	1 (11.1%)	3 (16.7%)
mho00051 Fructose and mannose metabolism	3	-	-	2 (66.7%)
mho00500 Starch and sucrose metabolism	3	-	-	-
mho00620 Pyruvate metabolism	3	-	1 (33.3%)	1 (33.3%)
mho00640 Propanoate metabolism	2	-	1 (50.0%)	1 (50.0%)
energy metabolism	16	-	4 (25.0%)	4 (25.0%)
mho00190 Oxidative phosphorylation	11	-	2 (18.2%)	1 (9.1%)
mho00680 Methane metabolism	5	-	2 (40.0%)	3 (60.0%)
lipid metabolism	6	-	1 (16.7%)	2 (33.3%)
mho00561 Glycerolipid metabolism	3	-	-	1 (33.3%)
mho00564 Glycerophospholipid metabol.	6	-	1 (16.7%)	2 (33.3%)
nucleotide metabolismb	28	1 (3.6%)	8 (28.6%)	9 (32.1%)
mho00230 Purine metabolism	19	1 (5.3%)	8 (42.1%)	6 (31.6%)
mho00240 Pyrimidine metabolism	20	1 (5.0%)	5 (25.0%)	7 (35.0%)
amino acid metabolism	8	-	1 (12.5%)	3 (37.5%)
00220 Arginine biosynthesis	3	-	-	-
00260 Gly, Ser, and Thr metabolism	2	-	1 (50.0%)	2 (100.0%)
00270 Cys and Met metabolism	3	-	-	1 (33.3%)
metabolism of other amino acids	7	-	2 (28.6%)	4 (57.1%)
mho00450 Selenocompound metabolism	3	-	1 (33.3%)	2 (66.7%)
mho00460 Cyanoamino acid metabolism	2	-	1 (50.0%)	2 (100.0%)
mho00480 Glutathione metabolism	2	-	-	-
metabolism of cofactors and vitamins	8	-	3 (37.5%)	4 (50.0%)
mho00670 One carbon pool by folate	3	-	2 (66.7%)	2 (66.7%)
mho00740 Riboflavin metabolism	1	-	-	1 (100.0%)
mho00760 Nicotinate/nicotinamide metab.	4	-	1 (25.0%)	1 (25.0%)
Transcripts regulated in Metabolismb	87	2 (2.3%)	16 (18.4%)	26 (29.9%)
Transcription	3	-	1 (33.3%)	-
03020 RNA polymerase	3	-	1 (33.3%)	-
Translationb	75	1 (1.3%)	15 (20.0%)	14 (18.7%)
03010 Ribosome	52	1 (1.9%)	7 (13.5%)	8 (15.4%)
00970 Aminoacyl-tRNA biosynthesis	24	-	8 (33.3%)	6 (25.0%)
Folding, Sorting and Degradation	14	-	4 (28.6%)	8 (57.1%)
03060 Protein export	9	-	1 (11.1%)	4 (44.4%)
03018 RNA degradation	5	-	2 (40.0%)	3 (60.0%)
04122 Sulfur relay system	2	-	1 (50.0%)	1 (50.0%)
Replication and Repairb	22	1 (4.6%)	10 (45.5%)	9 (40.9%)
03030 DNA replication	12	1 (8.3%)	6 (50.0%)	4 (33.3%)
03410 Base excision repair	5	-	-	2 (40.0%)
03420 Nucleotide excision repair	6	-	2 (33.3%)	-
03430 Mismatch repair	9	1 (11.1%)	6 (66.7%)	2 (22.2%)
03440 Homologous recombination	14	1 (7.1%)	6 (42.9%)	6 (42.9%)
Transcripts regulated in Genetic Information Processingb	118	2 (1.7%)	30 (25.4%)	31 (26.3%)
Membrane Transport	24	2 (8.3%)	10 (41.7%)	9 (37.5%)
02010 ABC transporters	16	2 (12.5%)	9 (56.3%)	5 (31.3%)
03070 Bacterial secretion system	8	-	1 (12.5%)	4 (50.0%)
Transcripts regulated in Environmental Information Processing	24	2 (8.3%)	10 (41.7%)	9 (37.5%)
Cellular community	15	-	2 (13.3%)	3 (20.0%)
02024 Quorum sensing	15	-	2 (13.3%)	3 (20.0%)
Cellular processes	15	-	2 (13.3%)	3 (20.0%)
anumber (and percentage) of all pathway genes that are differentially up- or downregulated for more than 2-fold
beach gene counted once, although present in different pathways
